# Supplementary material for: {2-[(2,6-Difluoro­phen­oxy)meth­yl]phen­yl}boronic acid
Source: Acta Crystallogr Sect E Struct Rep Online. 2009 Sep 5;65(Pt 10):o2348. doi: 10.1107/S1600536809035235 (PMC2970217; doi:10.1107/S1600536809035235)
Supplement: Supplementary file 2 [file e-65-o2348-Isup2.hkl]

# 
# h,k,l, Fc-squared, Fo-squared, sigma(Fo-squared) and status flag 
# 
data_I
_shelx_title ' TK773 in P2(1)/c' 
_shelx_refln_list_code          4 
_shelx_F_calc_maximum      124.85 
_exptl_crystal_F_000       544.00 
_reflns_d_resolution_high  0.7405 
 
loop_ 
 _symmetry_equiv_pos_as_xyz 
 'x, y, z' 
 '-x, y+1/2, -z+1/2' 
 '-x, -y, -z' 
 'x, -y-1/2, z-1/2' 
 
_cell_length_a     7.6660 
_cell_length_b    14.2299 
_cell_length_c    11.3595 
_cell_angle_alpha  90.000 
_cell_angle_beta  101.146 
_cell_angle_gamma  90.000 
 
_shelx_F_squared_multiplier     1.000 
 
loop_ 
 _refln_index_h 
 _refln_index_k 
 _refln_index_l 
 _refln_F_squared_calc 
 _refln_F_squared_meas 
 _refln_F_squared_sigma 
 _refln_observed_status 
   1   0   0      294.45      307.97     25.61 o 
   2   0   0    13824.72    13068.64    283.73 o 
   3   0   0      503.90      454.39      3.96 o 
   4   0   0       20.53       20.95      1.39 o 
   5   0   0      979.19      970.23      8.70 o 
   6   0   0       77.68       78.95      2.30 o 
   7   0   0      784.06      763.64      6.41 o 
   8   0   0      291.81      285.40      4.51 o 
   9   0   0        1.00        1.30      3.25 o 
  10   0   0       78.46       70.15      7.46 o 
   1   1   0     3491.19     3340.74     14.81 o 
   2   1   0    11098.66    10470.19     27.56 o 
   3   1   0     1830.29     1819.14      8.24 o 
   4   1   0      425.28      443.14      3.15 o 
   5   1   0      189.88      182.74      1.67 o 
   6   1   0     1105.09     1062.83      4.84 o 
   7   1   0      161.45      158.01      2.34 o 
   8   1   0       42.35       39.33      1.94 o 
   9   1   0       21.25       17.97      2.48 o 
  10   1   0       87.87       85.11      6.16 o 
   0   2   0     3751.25     3683.69     10.51 o 
   1   2   0     1808.98     1788.42      6.74 o 
   2   2   0     5671.60     5535.01     15.41 o 
   3   2   0        4.01        3.29      0.48 o 
   4   2   0      927.53      970.48      3.46 o 
   5   2   0       40.05       36.54      0.98 o 
   6   2   0      355.91      355.25      2.53 o 
   7   2   0      106.57       99.25      1.94 o 
   8   2   0       19.04       18.47      2.00 o 
   9   2   0       20.20       15.98      2.51 o 
  10   2   0        0.98        0.19      5.42 o 
   1   3   0     2429.30     2455.32      6.06 o 
   2   3   0     5562.35     5386.53     22.94 o 
   3   3   0      175.74      155.38      1.22 o 
   4   3   0     1749.65     1777.73      7.24 o 
   5   3   0      374.88      372.46      2.33 o 
   6   3   0      978.33      984.68      4.07 o 
   7   3   0       46.48       44.26      1.94 o 
   8   3   0      132.84      135.48      2.62 o 
   9   3   0       23.26       25.39      3.04 o 
   0   4   0     1054.87     1114.57      3.64 o 
   1   4   0       55.77       57.60      0.77 o 
   2   4   0       70.33       78.79      0.86 o 
   3   4   0      605.72      596.11      3.89 o 
   4   4   0      665.01      670.79      2.87 o 
   5   4   0      369.13      378.35      2.09 o 
   6   4   0      195.35      193.13      2.14 o 
   7   4   0        5.04        4.17      1.47 o 
   8   4   0        4.57        4.82      2.09 o 
   9   4   0       30.73       30.57      4.68 o 
   1   5   0      161.94      161.39      1.34 o 
   2   5   0     3177.32     3279.85      5.27 o 
   3   5   0      221.11      226.71      1.55 o 
   4   5   0      747.17      785.08      3.45 o 
   5   5   0      164.31      146.15      1.70 o 
   6   5   0      267.43      268.53      2.49 o 
   7   5   0      134.73      144.96      2.96 o 
   8   5   0      105.60       99.89      3.34 o 
   9   5   0      117.82      129.04      4.66 o 
   0   6   0     2126.56     2226.62      7.49 o 
   1   6   0      339.40      391.76      2.16 o 
   2   6   0      932.08      945.31      3.03 o 
   3   6   0     2407.43     2613.12      5.16 o 
   4   6   0      337.34      351.64      2.15 o 
   5   6   0      289.60      287.46      2.51 o 
   6   6   0        5.40        6.21      1.37 o 
   7   6   0       12.58       11.63      2.29 o 
   8   6   0        7.43        1.30      3.31 o 
   9   6   0       13.90        9.99      4.24 o 
   1   7   0      907.57     1035.23      4.30 o 
   2   7   0       81.37       75.18      1.23 o 
   3   7   0     1237.07     1290.11      4.22 o 
   4   7   0        2.27        1.20      0.80 o 
   5   7   0      192.34      194.09      2.19 o 
   6   7   0      268.69      273.68      3.00 o 
   7   7   0        6.90        7.32      2.39 o 
   8   7   0       85.90       85.27      4.64 o 
   9   7   0        2.48        1.75      8.31 o 
   0   8   0     3758.73     3820.15      8.76 o 
   1   8   0      631.46      671.03      3.18 o 
   2   8   0     1702.36     1758.06      5.10 o 
   3   8   0       31.11       34.19      1.08 o 
   4   8   0       82.55       78.74      1.39 o 
   5   8   0       24.98       23.30      1.41 o 
   6   8   0        0.02        0.44      1.58 o 
   7   8   0      171.12      165.95      4.55 o 
   8   8   0      315.14      329.10      6.43 o 
   1   9   0     1507.65     1695.50      6.11 o 
   2   9   0     1117.98     1163.16      4.38 o 
   3   9   0      104.29      112.82      1.63 o 
   4   9   0      642.01      651.68      3.53 o 
   5   9   0       23.09       23.46      1.60 o 
   6   9   0       58.79       55.40      2.12 o 
   7   9   0        9.87        7.90      2.77 o 
   8   9   0       65.10       61.13      4.55 o 
   0  10   0      524.24      544.59      6.77 o 
   1  10   0      278.85      291.64      2.78 o 
   2  10   0       33.48       32.44      1.17 o 
   3  10   0      470.23      508.70      3.27 o 
   4  10   0      188.05      186.75      2.11 o 
   5  10   0       28.37       24.85      1.80 o 
   6  10   0        1.67        2.41      2.05 o 
   7  10   0        7.26        5.57      2.80 o 
   8  10   0        1.26       -0.24      4.49 o 
   1  11   0       31.79       29.73      1.54 o 
   2  11   0      216.41      212.76      2.43 o 
   3  11   0      521.24      483.03      3.62 o 
   4  11   0      689.86      691.36      4.24 o 
   5  11   0       58.59       47.52      2.06 o 
   6  11   0      124.37      117.83      2.95 o 
   7  11   0       42.63       47.71      4.00 o 
   8  11   0       31.40       33.75      8.86 o 
   0  12   0       76.26       75.30      3.53 o 
   1  12   0        0.44        3.03      1.37 o 
   2  12   0     1076.00     1087.12      5.95 o 
   3  12   0        0.88        2.02      1.36 o 
   4  12   0       72.85       60.83      2.09 o 
   5  12   0      268.43      275.87      3.61 o 
   6  12   0        1.69        1.01      2.37 o 
   7  12   0       14.43       14.83      3.52 o 
   1  13   0       11.77       15.15      1.88 o 
   2  13   0       10.09        5.90      1.57 o 
   3  13   0       47.86       43.02      2.26 o 
   4  13   0        0.29        0.33      2.08 o 
   5  13   0       19.78       18.36      2.69 o 
   6  13   0       71.03       70.34      3.88 o 
   7  13   0       34.43       27.11      6.01 o 
   0  14   0      201.41      190.80      5.48 o 
   1  14   0      180.43      174.13      3.68 o 
   2  14   0      299.54      293.43      4.02 o 
   3  14   0        9.89       12.96      2.42 o 
   4  14   0      356.56      349.76      5.26 o 
   5  14   0       15.45       13.77      3.07 o 
   6  14   0       26.24       31.44      3.92 o 
   1  15   0      180.10      165.62      3.84 o 
   2  15   0       31.04       36.89      2.89 o 
   3  15   0       21.69       19.30      2.90 o 
   4  15   0      186.98      216.39      4.59 o 
   5  15   0       36.04       30.30      4.79 o 
   6  15   0       10.95       14.48      5.41 o 
   0  16   0      227.43      198.64      6.11 o 
   1  16   0        5.58        5.32      2.56 o 
   2  16   0      104.89       97.16      3.80 o 
   3  16   0        1.29        1.44      2.91 o 
   4  16   0        0.51        1.85      3.40 o 
   5  16   0       89.95      101.74     10.47 o 
   1  17   0       56.63       55.49      3.90 o 
   2  17   0        1.58        2.10      3.22 o 
   3  17   0        1.82        0.46      3.77 o 
   4  17   0      106.83      126.99      6.80 o 
   0  18   0       15.39       23.42      4.32 o 
   1  18   0       55.10       59.78      4.27 o 
   2  18   0       16.93       21.15      5.27 o 
 -10   1   1       49.02       49.23      5.95 o 
  -9   1   1        1.72        0.09      2.41 o 
  -8   1   1       17.25       22.03      1.97 o 
  -7   1   1      100.96      106.09      2.01 o 
  -6   1   1       18.30       16.18      1.27 o 
  -5   1   1      107.89      110.33      1.34 o 
  -4   1   1      406.95      395.35      2.02 o 
  -3   1   1      728.90      722.26      2.70 o 
  -2   1   1     1242.42     1237.76      3.42 o 
  -1   1   1     2783.65     2704.52     10.20 o 
   1   1   1      121.96      110.66      0.80 o 
   2   1   1     5602.05     5451.71     15.72 o 
   3   1   1      253.96      289.18      2.26 o 
   4   1   1      173.45      169.02      1.53 o 
   5   1   1      505.09      511.98      3.11 o 
   6   1   1        5.36        3.14      1.10 o 
   7   1   1      909.16      921.59      5.02 o 
   8   1   1        1.87        4.07      1.71 o 
   9   1   1       95.36       89.81      3.15 o 
 -10   2   1       15.04        9.52      4.93 o 
  -9   2   1       12.06        8.12      2.55 o 
  -8   2   1        0.48        0.36      1.78 o 
  -7   2   1      305.80      295.76      2.74 o 
  -6   2   1     1268.89     1256.91      4.87 o 
  -5   2   1       60.67       50.64      1.05 o 
  -4   2   1      793.45      779.80      3.12 o 
  -3   2   1      453.01      410.13      2.32 o 
  -2   2   1      264.08      271.41      1.39 o 
  -1   2   1       74.23       69.24      0.69 o 
   0   2   1     2696.77     2598.69      5.35 o 
   1   2   1       10.06       14.65      0.36 o 
   2   2   1     4878.52     4832.02     12.79 o 
   3   2   1     1275.62     1359.50      6.45 o 
   4   2   1     1928.32     2020.26      5.88 o 
   5   2   1      115.22      129.75      1.50 o 
   6   2   1       28.04       23.86      1.31 o 
   7   2   1        0.05        0.86      1.32 o 
   8   2   1        4.96        5.56      1.80 o 
   9   2   1        0.44       -0.43      2.55 o 
 -10   3   1        0.42       -2.52     10.11 o 
  -9   3   1        1.20        0.12      2.72 o 
  -8   3   1       13.64       13.11      2.27 o 
  -7   3   1       76.76       73.94      1.82 o 
  -6   3   1      105.28      103.84      1.68 o 
  -5   3   1      310.90      290.87      2.05 o 
  -4   3   1     1319.87     1278.77      3.92 o 
  -3   3   1     1245.45     1279.80      5.91 o 
  -2   3   1     1275.28     1250.75      2.74 o 
  -1   3   1     9491.29     9886.71     55.76 o 
   0   3   1     1858.79     1897.33      5.80 o 
   1   3   1     5392.83     5274.41     18.12 o 
   2   3   1     3720.41     3816.82     13.04 o 
   3   3   1      947.88      968.19      3.02 o 
   4   3   1       52.03       47.17      0.90 o 
   5   3   1      584.30      569.58      2.54 o 
   6   3   1      555.71      547.25      3.37 o 
   7   3   1       43.48       43.16      1.90 o 
   8   3   1        4.28        4.16      1.98 o 
   9   3   1       20.50       25.16      3.04 o 
  -9   4   1      211.29      223.72      4.63 o 
  -8   4   1      166.78      166.96      3.35 o 
  -7   4   1      127.53      122.39      2.22 o 
  -6   4   1      264.04      264.47      2.53 o 
  -5   4   1       55.54       54.38      1.08 o 
  -4   4   1      204.39      233.73      1.52 o 
  -3   4   1       33.13       47.07      0.82 o 
  -2   4   1     3691.58     3551.44     12.79 o 
  -1   4   1    15586.92    14875.26     25.18 o 
   0   4   1     4400.67     4284.01     13.04 o 
   1   4   1      694.80      627.15      2.46 o 
   2   4   1     2453.84     2539.63      3.85 o 
   3   4   1       42.00       45.27      0.72 o 
   4   4   1     3897.64     3909.71      7.57 o 
   5   4   1      657.80      670.30      2.78 o 
   6   4   1       51.98       53.52      1.61 o 
   7   4   1        6.64        8.00      1.62 o 
   8   4   1        1.29        0.44      2.33 o 
   9   4   1      162.59      179.29      4.53 o 
  -9   5   1        1.90        1.39      3.32 o 
  -8   5   1        9.51        9.20      2.68 o 
  -7   5   1       46.16       46.64      1.98 o 
  -6   5   1       52.17       49.22      1.34 o 
  -5   5   1       14.73       11.78      1.03 o 
  -4   5   1      138.84      131.59      1.33 o 
  -3   5   1      546.91      555.47      2.13 o 
  -2   5   1      367.73      385.55      1.72 o 
  -1   5   1       85.38       86.61      1.12 o 
   0   5   1      129.52      129.36      1.07 o 
   1   5   1       47.61       37.67      0.63 o 
   2   5   1        8.54        7.12      0.48 o 
   3   5   1       16.08       20.19      0.63 o 
   4   5   1     1613.10     1690.60      4.02 o 
   5   5   1       32.79       23.08      1.02 o 
   6   5   1     1344.02     1340.65      6.22 o 
   7   5   1      186.72      189.38      3.44 o 
   8   5   1        1.37        3.14      2.54 o 
   9   5   1        2.19        1.91      4.16 o 
  -9   6   1        6.57        2.67      4.01 o 
  -8   6   1       55.34       62.13      3.62 o 
  -7   6   1        0.84        1.80      1.81 o 
  -6   6   1       29.67       28.46      1.61 o 
  -5   6   1      193.48      194.96      1.97 o 
  -4   6   1        0.22        0.44      0.65 o 
  -3   6   1      243.79      266.87      1.69 o 
  -2   6   1      259.66      251.60      1.63 o 
  -1   6   1       92.30       86.12      1.45 o 
   0   6   1      417.01      441.17      2.07 o 
   1   6   1      759.68      773.28      3.25 o 
   2   6   1       52.50       47.97      0.78 o 
   3   6   1       48.54       49.12      0.78 o 
   4   6   1        7.78        8.87      0.90 o 
   5   6   1      112.44      116.55      1.63 o 
   6   6   1     1198.57     1185.17      6.37 o 
   7   6   1      160.36      150.60      3.12 o 
   8   6   1      320.34      308.06      6.78 o 
   9   6   1       50.18       71.07      5.59 o 
  -9   7   1       21.95       22.62      4.55 o 
  -8   7   1      136.14      154.33      3.88 o 
  -7   7   1        0.11        0.51      1.98 o 
  -6   7   1       72.56       76.25      1.87 o 
  -5   7   1      163.30      152.27      1.98 o 
  -4   7   1       87.36       85.63      1.33 o 
  -3   7   1        6.68       11.17      1.11 o 
  -2   7   1      256.15      265.98      1.78 o 
  -1   7   1       13.08       10.40      0.76 o 
   0   7   1      902.81      950.76      3.07 o 
   1   7   1       64.36       57.19      1.05 o 
   2   7   1        0.36       -0.10      0.66 o 
   3   7   1      384.40      369.13      2.46 o 
   4   7   1      149.59      152.03      1.72 o 
   5   7   1      299.85      294.06      2.66 o 
   6   7   1       68.30       65.71      2.27 o 
   7   7   1        2.99        2.08      2.22 o 
   8   7   1      188.26      179.98      4.86 o 
  -8   8   1       40.29       45.06      4.43 o 
  -7   8   1       94.97       98.26      2.84 o 
  -6   8   1      122.96      117.04      2.21 o 
  -5   8   1      126.66      120.19      2.10 o 
  -4   8   1      203.54      190.19      1.91 o 
  -3   8   1     1353.05     1346.06      4.46 o 
  -2   8   1       59.23       52.81      1.09 o 
  -1   8   1      692.83      734.41      3.31 o 
   0   8   1        1.27        0.30      0.64 o 
   1   8   1      111.53      130.27      1.54 o 
   2   8   1      533.17      550.67      2.93 o 
   3   8   1       28.27       22.06      1.03 o 
   4   8   1      235.19      231.64      2.13 o 
   5   8   1       16.59       16.38      1.49 o 
   6   8   1        0.07       -0.19      1.68 o 
   7   8   1       22.19       20.96      2.91 o 
   8   8   1       58.53       46.73      4.69 o 
  -8   9   1       18.98       17.00      4.54 o 
  -7   9   1       73.04       75.23      2.87 o 
  -6   9   1       23.05       23.46      1.92 o 
  -5   9   1        9.49        6.59      1.40 o 
  -4   9   1      229.19      237.93      2.39 o 
  -3   9   1       17.75       15.89      1.03 o 
  -2   9   1      133.02      125.26      1.58 o 
  -1   9   1       57.80       57.14      1.40 o 
   0   9   1       81.16       73.97      1.11 o 
   1   9   1     1391.50     1429.82      5.66 o 
   2   9   1      227.67      241.29      2.12 o 
   3   9   1       99.43      101.72      1.58 o 
   4   9   1       22.25       23.97      1.29 o 
   5   9   1        0.87        0.31      1.42 o 
   6   9   1       11.08        9.73      1.88 o 
   7   9   1      124.22      118.11      3.50 o 
   8   9   1        9.42        8.86      3.97 o 
  -8  10   1       43.90       49.23      4.83 o 
  -7  10   1      171.16      172.02      3.96 o 
  -6  10   1       14.46       14.22      1.90 o 
  -5  10   1      140.32      143.73      2.41 o 
  -4  10   1      793.85      815.64      4.78 o 
  -3  10   1       19.61       17.89      1.18 o 
  -2  10   1       10.90        9.52      1.12 o 
  -1  10   1       12.26       10.50      1.19 o 
   0  10   1      697.13      687.08      4.74 o 
   1  10   1        0.31        2.32      1.04 o 
   2  10   1        1.39        1.74      0.91 o 
   3  10   1        7.61        7.71      1.18 o 
   4  10   1        4.35        4.45      1.20 o 
   5  10   1      180.23      172.81      2.81 o 
   6  10   1       97.58       91.69      2.75 o 
   7  10   1       23.84       21.56      3.20 o 
   8  10   1       11.65       12.13      7.26 o 
  -8  11   1        0.35        0.62      7.43 o 
  -7  11   1        3.59        3.65      3.07 o 
  -6  11   1       55.61       58.51      2.30 o 
  -5  11   1      372.15      367.99      3.63 o 
  -4  11   1      140.77      143.14      2.34 o 
  -3  11   1        6.93        3.51      1.39 o 
  -2  11   1      176.97      185.29      2.29 o 
  -1  11   1       59.67       65.47      1.93 o 
   0  11   1      238.58      245.01      3.15 o 
   1  11   1        0.65        0.06      1.17 o 
   2  11   1      315.79      337.59      3.00 o 
   3  11   1        0.09        1.65      1.12 o 
   4  11   1        1.10        0.16      1.30 o 
   5  11   1        0.09        0.34      1.90 o 
   6  11   1        8.93        4.48      2.33 o 
   7  11   1       17.98       22.05      3.39 o 
  -7  12   1        0.45       -0.59      3.36 o 
  -6  12   1        7.15        8.54      2.24 o 
  -5  12   1        4.00        2.19      1.95 o 
  -4  12   1       45.19       39.30      2.08 o 
  -3  12   1       46.61       37.74      1.95 o 
  -2  12   1      589.50      620.85      4.54 o 
  -1  12   1        2.71        3.96      1.38 o 
   0  12   1      346.83      344.27      4.33 o 
   1  12   1      160.39      168.85      2.87 o 
   2  12   1       44.76       40.62      1.71 o 
   3  12   1      198.87      192.67      2.80 o 
   4  12   1        3.70        2.16      1.59 o 
   5  12   1       53.64       45.52      2.65 o 
   6  12   1       36.03       29.15      3.12 o 
   7  12   1        7.54        5.59      3.48 o 
  -7  13   1        1.18       -2.07      5.31 o 
  -6  13   1       46.49       41.66      4.14 o 
  -5  13   1        6.94        6.56      2.39 o 
  -4  13   1       52.43       44.96      2.32 o 
  -3  13   1       38.17       29.41      2.10 o 
  -2  13   1        1.76        3.52      1.64 o 
  -1  13   1      425.72      411.96      4.44 o 
   0  13   1       69.33       72.72      2.51 o 
   1  13   1       28.38       21.56      1.90 o 
   2  13   1      111.05      116.18      2.37 o 
   3  13   1      168.38      145.69      2.97 o 
   4  13   1       12.49        8.65      2.03 o 
   5  13   1       19.88       15.61      2.97 o 
   6  13   1       33.09       40.19      4.08 o 
   7  13   1        5.65        7.42      5.22 o 
  -7  14   1       27.09       20.37      9.60 o 
  -6  14   1       21.97       18.16      3.82 o 
  -5  14   1        0.45        0.67      2.91 o 
  -4  14   1       65.58       63.70      2.63 o 
  -3  14   1        4.67        4.54      2.05 o 
  -2  14   1      295.78      291.71      4.03 o 
  -1  14   1      106.45       88.55      2.56 o 
   0  14   1        0.25        0.05      1.82 o 
   1  14   1       78.95       66.75      2.29 o 
   2  14   1      151.39      137.85      2.99 o 
   3  14   1        8.59        5.97      2.37 o 
   4  14   1       92.27       82.53      3.32 o 
   5  14   1      396.80      406.96      5.88 o 
   6  14   1        4.49        1.70      4.15 o 
  -6  15   1        0.06       -3.38      4.86 o 
  -5  15   1       98.57       96.81      3.75 o 
  -4  15   1       42.17       47.20      3.49 o 
  -3  15   1       11.75       13.91      2.42 o 
  -2  15   1       97.55       92.76      2.91 o 
  -1  15   1       80.47       84.08      3.11 o 
   0  15   1       74.72       71.22      3.01 o 
   1  15   1       79.47       76.58      2.61 o 
   2  15   1        0.43        2.21      2.12 o 
   3  15   1      253.12      266.27      4.74 o 
   4  15   1       46.86       39.26      3.91 o 
   5  15   1       17.07       18.12      4.36 o 
   6  15   1       11.64        7.40      8.05 o 
  -5  16   1        3.39       -0.54      3.99 o 
  -4  16   1       22.02       20.98      3.52 o 
  -3  16   1      142.50      142.73      4.01 o 
  -2  16   1        2.19        5.81      2.35 o 
  -1  16   1       60.55       52.09      3.46 o 
   0  16   1       52.36       50.87      2.99 o 
   1  16   1      325.29      319.13      4.58 o 
   2  16   1        1.46        1.11      2.73 o 
   3  16   1      108.03      107.20      3.62 o 
   4  16   1       33.91       25.78      3.82 o 
   5  16   1       13.57       15.34      7.59 o 
  -4  17   1       10.29        6.86      5.61 o 
  -3  17   1        7.67        6.77      3.48 o 
  -2  17   1      261.14      256.15      4.41 o 
  -1  17   1      127.20      126.12      3.88 o 
   0  17   1       29.87       23.20      3.00 o 
   1  17   1        8.11        8.62      3.07 o 
   2  17   1        2.72        0.09      3.09 o 
   3  17   1       16.53       14.29      3.56 o 
  -3  18   1        1.33        4.59      8.54 o 
  -2  18   1       52.85       52.45      6.47 o 
  -1  18   1       74.06       69.62      4.06 o 
   0  18   1       32.87       32.25      4.18 o 
   1  18   1      216.44      223.55      4.86 o 
   2  18   1       84.86       86.08      6.70 o 
   3  18   1       53.92       48.22      7.09 o 
 -10   0   2       77.11       83.18      7.12 o 
  -9   0   2        2.85        1.23      4.34 o 
  -8   0   2      232.01      221.49      4.01 o 
  -7   0   2        0.22       -0.18      1.79 o 
  -6   0   2      257.36      239.13      3.38 o 
  -5   0   2        0.49        0.43      1.17 o 
  -4   0   2     1187.27     1172.56      4.24 o 
  -3   0   2     3606.72     3541.32      7.97 o 
  -2   0   2      104.17      109.70      1.66 o 
  -1   0   2     1729.71     1653.46      6.73 o 
   0   0   2     3975.91     3930.47     32.84 o 
   1   0   2       41.10       38.35      0.87 o 
   2   0   2      830.78      899.86      3.83 o 
   3   0   2     1502.55     1491.08      5.86 o 
   4   0   2      347.85      366.84      3.43 o 
   5   0   2       79.24       88.58      2.13 o 
   6   0   2      521.83      533.59      5.08 o 
   7   0   2       11.46       13.33      2.02 o 
   8   0   2      438.67      476.14      5.79 o 
   9   0   2        1.18        7.54      4.53 o 
 -10   1   2       96.46       91.85      5.57 o 
  -9   1   2        2.62        1.62      2.29 o 
  -8   1   2        2.74        0.40      1.78 o 
  -7   1   2      287.64      297.61      2.93 o 
  -6   1   2       28.33       25.73      1.21 o 
  -5   1   2       16.38       13.80      0.92 o 
  -4   1   2       18.76       27.36      0.61 o 
  -3   1   2     2032.18     2090.51      4.84 o 
  -2   1   2      671.14      656.74      2.55 o 
  -1   1   2      730.27      720.17      1.95 o 
   0   1   2     4646.41     4646.36     17.44 o 
   1   1   2      309.87      325.23      1.56 o 
   2   1   2     1397.98     1421.91      3.47 o 
   3   1   2     1005.78     1124.76      3.48 o 
   4   1   2        2.86        3.23      0.68 o 
   5   1   2      373.44      367.03      2.74 o 
   6   1   2       33.05       36.37      1.40 o 
   7   1   2       18.76       15.51      1.72 o 
   8   1   2        1.31        0.15      1.86 o 
   9   1   2        3.25        4.81      2.70 o 
 -10   2   2        8.93        8.37      4.88 o 
  -9   2   2       33.88       33.32      3.27 o 
  -8   2   2        0.97        0.36      1.98 o 
  -7   2   2      599.58      610.61      3.79 o 
  -6   2   2      477.82      494.09      3.13 o 
  -5   2   2      312.89      312.28      2.05 o 
  -4   2   2       40.59       38.14      0.85 o 
  -3   2   2     1024.51     1036.06      2.92 o 
  -2   2   2        2.35        3.03      0.43 o 
  -1   2   2     1364.61     1342.21      3.83 o 
   0   2   2     2645.96     2549.65      7.74 o 
   1   2   2      482.62      467.37      2.05 o 
   2   2   2     1031.90      981.78      3.72 o 
   3   2   2      379.63      377.85      2.11 o 
   4   2   2      617.25      638.82      2.60 o 
   5   2   2      178.86      171.20      1.97 o 
   6   2   2      388.30      390.01      2.94 o 
   7   2   2       62.83       67.98      1.82 o 
   8   2   2       16.97       13.47      2.14 o 
   9   2   2       93.69      103.02      3.78 o 
 -10   3   2      216.46      212.45      6.90 o 
  -9   3   2      141.32      160.79      3.59 o 
  -8   3   2      223.89      241.20      3.93 o 
  -7   3   2        5.24        4.16      1.64 o 
  -6   3   2      106.69       94.17      1.67 o 
  -5   3   2        2.09        0.55      0.76 o 
  -4   3   2       32.37       33.45      0.70 o 
  -3   3   2      622.54      608.55      1.99 o 
  -2   3   2       98.51       96.27      0.82 o 
  -1   3   2      658.36      637.73      1.93 o 
   0   3   2        6.46        8.01      0.40 o 
   1   3   2     1438.84     1450.92      4.41 o 
   2   3   2     1066.56     1063.52      3.42 o 
   3   3   2     2136.54     2125.96      5.34 o 
   4   3   2     2836.60     2868.20      5.49 o 
   5   3   2      403.54      394.41      2.51 o 
   6   3   2     1041.93     1031.67      4.65 o 
   7   3   2       35.10       33.86      1.96 o 
   8   3   2       12.28       12.16      2.28 o 
   9   3   2       11.57        9.68      3.18 o 
  -9   4   2      218.88      243.98      4.94 o 
  -8   4   2       43.08       38.93      2.59 o 
  -7   4   2       36.18       32.04      1.98 o 
  -6   4   2       54.99       52.77      1.55 o 
  -5   4   2      179.70      164.28      1.68 o 
  -4   4   2      850.90      875.43      2.73 o 
  -3   4   2        0.63        0.34      0.42 o 
  -2   4   2     1526.37     1584.90      4.68 o 
  -1   4   2     1416.78     1448.39      6.78 o 
   0   4   2     2655.42     2656.97      4.50 o 
   1   4   2     1038.90     1029.69      2.52 o 
   2   4   2      562.38      603.49      1.97 o 
   3   4   2     1320.87     1386.95      5.36 o 
   4   4   2      172.52      166.72      1.36 o 
   5   4   2       21.63       15.11      1.13 o 
   6   4   2     1151.84     1128.21      5.26 o 
   7   4   2       11.12       11.18      1.80 o 
   8   4   2       38.03       35.35      3.07 o 
   9   4   2       45.85       47.48      4.07 o 
  -9   5   2        4.04        3.90      3.48 o 
  -8   5   2       10.23       10.74      2.38 o 
  -7   5   2       53.45       50.02      1.96 o 
  -6   5   2      474.16      484.41      3.71 o 
  -5   5   2       56.84       55.01      1.19 o 
  -4   5   2       82.74       79.90      1.19 o 
  -3   5   2       99.31      114.27      0.97 o 
  -2   5   2       11.40       15.11      0.63 o 
  -1   5   2     3660.03     3762.11     13.58 o 
   0   5   2       27.14       20.95      0.54 o 
   1   5   2       91.55       83.16      0.90 o 
   2   5   2       36.82       39.40      0.64 o 
   3   5   2      126.04      102.83      1.04 o 
   4   5   2      959.32     1019.50      3.38 o 
   5   5   2      175.92      165.63      1.91 o 
   6   5   2      509.98      520.96      4.49 o 
   7   5   2       87.28       84.92      2.37 o 
   8   5   2       89.80       79.28      3.05 o 
   9   5   2        1.67        0.06      3.63 o 
  -9   6   2       10.08        4.55      3.54 o 
  -8   6   2      114.08      126.85      3.18 o 
  -7   6   2      102.66      106.66      2.43 o 
  -6   6   2      159.74      165.31      2.37 o 
  -5   6   2      540.39      531.48      3.75 o 
  -4   6   2        2.11        2.07      0.74 o 
  -3   6   2       15.53       13.79      0.70 o 
  -2   6   2        6.30       12.41      0.59 o 
  -1   6   2     1020.18     1022.91      3.82 o 
   0   6   2        5.34        9.10      0.68 o 
   1   6   2      683.06      665.18      2.46 o 
   2   6   2      547.32      590.32      2.43 o 
   3   6   2      652.21      718.22      2.80 o 
   4   6   2      319.58      308.78      2.16 o 
   5   6   2      884.60      900.17      4.53 o 
   6   6   2      386.91      380.53      3.98 o 
   7   6   2       14.42       12.90      2.05 o 
   8   6   2       92.00       80.87      3.15 o 
   9   6   2        1.25        4.55      8.63 o 
  -9   7   2       16.91       17.92      3.99 o 
  -8   7   2        8.91        9.85      2.61 o 
  -7   7   2      295.62      306.94      3.77 o 
  -6   7   2      853.49      830.55      5.00 o 
  -5   7   2       12.42       15.04      1.38 o 
  -4   7   2        0.13        0.52      0.83 o 
  -3   7   2      812.21      874.69      3.11 o 
  -2   7   2      701.66      752.89      2.69 o 
  -1   7   2       11.03        5.41      0.64 o 
   0   7   2     1506.71     1474.32      4.41 o 
   1   7   2     2294.16     2463.33      5.56 o 
   2   7   2        7.25        7.31      0.74 o 
   3   7   2      128.12      144.98      1.66 o 
   4   7   2      206.19      213.45      2.04 o 
   5   7   2     1229.17     1220.88      5.72 o 
   6   7   2       40.35       36.15      2.29 o 
   7   7   2        3.73        3.54      2.22 o 
   8   7   2       61.76       59.60      3.49 o 
  -8   8   2        0.30       -2.16      2.76 o 
  -7   8   2       68.00       59.32      2.33 o 
  -6   8   2       57.98       57.29      1.90 o 
  -5   8   2      332.98      337.47      3.19 o 
  -4   8   2      225.94      227.51      2.49 o 
  -3   8   2      490.27      506.42      2.74 o 
  -2   8   2      187.09      202.89      1.60 o 
  -1   8   2     1898.64     1960.52      7.14 o 
   0   8   2       64.11       73.03      1.22 o 
   1   8   2       39.33       48.04      1.05 o 
   2   8   2      295.93      292.19      2.20 o 
   3   8   2      510.51      513.02      3.04 o 
   4   8   2       17.47       14.53      1.22 o 
   5   8   2       38.67       36.04      1.65 o 
   6   8   2        7.56        8.04      2.01 o 
   7   8   2      177.60      184.08      3.56 o 
   8   8   2      390.79      366.09      8.31 o 
  -8   9   2       47.94       48.84      3.64 o 
  -7   9   2       11.61       10.44      2.31 o 
  -6   9   2        8.30        5.56      1.67 o 
  -5   9   2       57.55       46.74      1.68 o 
  -4   9   2       22.67       20.78      1.48 o 
  -3   9   2       80.90       82.97      1.50 o 
  -2   9   2       53.43       55.24      1.16 o 
  -1   9   2       38.87       46.59      1.32 o 
   0   9   2       13.71       11.17      1.00 o 
   1   9   2      552.38      562.62      3.02 o 
   2   9   2      346.08      360.57      2.58 o 
   3   9   2      218.18      215.19      2.39 o 
   4   9   2       86.28       86.45      1.69 o 
   5   9   2      695.80      689.14      4.63 o 
   6   9   2        5.95        5.09      1.96 o 
   7   9   2        4.15        5.98      2.80 o 
   8   9   2        4.04        8.05      3.94 o 
  -8  10   2        6.82        5.96      3.46 o 
  -7  10   2        1.31       -0.17      2.60 o 
  -6  10   2      101.94       90.27      2.17 o 
  -5  10   2        3.37        4.88      1.42 o 
  -4  10   2       38.15       35.89      1.63 o 
  -3  10   2       57.78       57.13      1.42 o 
  -2  10   2       36.75       32.72      1.28 o 
  -1  10   2      168.94      168.19      2.26 o 
   0  10   2       15.30       15.99      1.39 o 
   1  10   2      104.94      118.17      1.59 o 
   2  10   2        5.55        7.06      1.02 o 
   3  10   2      144.98      158.80      2.20 o 
   4  10   2        6.64        7.26      1.30 o 
   5  10   2       16.28       17.82      1.79 o 
   6  10   2      147.56      149.31      3.27 o 
   7  10   2        2.31        1.88      2.70 o 
  -8  11   2       25.23       24.47      5.95 o 
  -7  11   2        4.67        4.69      2.69 o 
  -6  11   2        0.28        0.09      1.86 o 
  -5  11   2       57.64       54.33      1.92 o 
  -4  11   2      179.13      177.65      2.83 o 
  -3  11   2       80.01       70.27      1.73 o 
  -2  11   2        0.01       -0.43      1.21 o 
  -1  11   2        0.08       -0.17      1.23 o 
   0  11   2       56.04       58.76      1.86 o 
   1  11   2       94.19       85.06      2.13 o 
   2  11   2      271.21      272.03      2.75 o 
   3  11   2      395.82      397.01      3.40 o 
   4  11   2      607.83      620.20      4.48 o 
   5  11   2      230.47      226.26      3.33 o 
   6  11   2       83.75       75.43      3.37 o 
   7  11   2      126.12      123.50      3.80 o 
  -8  12   2       25.32       20.89      9.00 o 
  -7  12   2       12.86        6.96      3.70 o 
  -6  12   2      127.62      133.03      2.98 o 
  -5  12   2       21.39       22.40      2.31 o 
  -4  12   2      151.69      145.92      2.73 o 
  -3  12   2       54.90       53.58      1.76 o 
  -2  12   2        0.00        0.24      1.30 o 
  -1  12   2       40.10       37.29      1.90 o 
   0  12   2        0.20       -0.84      1.43 o 
   1  12   2       38.55       34.19      1.89 o 
   2  12   2      494.82      499.09      4.71 o 
   3  12   2      166.89      181.62      2.80 o 
   4  12   2        9.17        7.67      1.76 o 
   5  12   2        6.85        5.64      2.21 o 
   6  12   2       12.02       11.36      3.00 o 
   7  12   2        0.23        0.17      3.90 o 
  -7  13   2       16.32       16.11      4.35 o 
  -6  13   2        3.56        1.44      2.50 o 
  -5  13   2      193.24      186.33      3.28 o 
  -4  13   2       11.74       11.25      1.95 o 
  -3  13   2       37.26       39.62      1.97 o 
  -2  13   2        1.59        0.72      1.65 o 
  -1  13   2      181.56      174.78      3.14 o 
   0  13   2      221.58      221.37      3.81 o 
   1  13   2      294.29      295.55      3.85 o 
   2  13   2       14.26       14.40      1.97 o 
   3  13   2       26.27       25.54      2.45 o 
   4  13   2      108.39      120.46      2.88 o 
   5  13   2       57.06       58.40      3.50 o 
   6  13   2        3.73        1.79      3.54 o 
   7  13   2       36.71       29.49      8.81 o 
  -6  14   2       26.44       21.01      3.56 o 
  -5  14   2       41.33       39.25      3.08 o 
  -4  14   2       62.98       64.06      2.68 o 
  -3  14   2        3.08        1.11      2.19 o 
  -2  14   2       72.21       64.66      2.44 o 
  -1  14   2      141.57      150.30      3.16 o 
   0  14   2       39.39       36.58      2.58 o 
   1  14   2        5.45        5.34      1.83 o 
   2  14   2       13.52       11.32      2.09 o 
   3  14   2        5.69        3.82      2.26 o 
   4  14   2      137.49      144.39      4.31 o 
   5  14   2       76.48       74.96      3.72 o 
   6  14   2        2.04        3.52      4.75 o 
  -6  15   2        0.29        0.49      4.59 o 
  -5  15   2        1.30        1.12      3.23 o 
  -4  15   2        1.80        1.97      2.63 o 
  -3  15   2        6.46        3.28      2.33 o 
  -2  15   2       31.74       25.58      2.69 o 
  -1  15   2       17.81       16.16      2.35 o 
   0  15   2        0.25       -0.21      2.37 o 
   1  15   2       46.27       44.28      2.78 o 
   2  15   2        0.50       -0.64      2.14 o 
   3  15   2       24.79       22.16      2.82 o 
   4  15   2      129.15      132.03      3.96 o 
   5  15   2        0.00       -1.07      3.88 o 
  -5  16   2        1.30        0.79      4.10 o 
  -4  16   2       39.93       37.57      3.44 o 
  -3  16   2      119.73      121.06      3.64 o 
  -2  16   2      416.67      429.56      5.28 o 
  -1  16   2       73.50       68.67      3.05 o 
   0  16   2       51.43       44.65      3.57 o 
   1  16   2        1.49        1.30      2.31 o 
   2  16   2       32.01       31.35      3.15 o 
   3  16   2        4.39        3.96      3.39 o 
   4  16   2       27.02       21.69      4.26 o 
   5  16   2      124.28      119.30      9.20 o 
  -4  17   2       13.15       13.79      5.33 o 
  -3  17   2        3.69        2.81      3.35 o 
  -2  17   2       13.33       13.83      3.04 o 
  -1  17   2       24.08       29.49      3.40 o 
   0  17   2       10.28        5.57      2.93 o 
   1  17   2       11.91       12.25      2.92 o 
   2  17   2       13.81       12.31      3.33 o 
   3  17   2        0.03       -0.96      4.07 o 
  -1  18   2       20.30       16.26      3.67 o 
   0  18   2       32.29       30.30      3.60 o 
   1  18   2        4.49        3.08      4.06 o 
   2  18   2       28.01       22.94      5.79 o 
 -10   1   3      176.19      194.81      9.19 o 
  -9   1   3        1.46        1.30      2.72 o 
  -8   1   3       63.43       60.69      2.55 o 
  -7   1   3      186.36      194.34      2.92 o 
  -6   1   3      367.11      378.87      2.95 o 
  -5   1   3      121.12      120.16      1.62 o 
  -4   1   3      673.85      717.01      3.56 o 
  -3   1   3     1855.31     1936.65      8.27 o 
  -2   1   3     1853.77     1791.26      6.93 o 
  -1   1   3      113.12      119.33      0.99 o 
   0   1   3     1759.46     1663.94      5.34 o 
   1   1   3     1201.73     1130.57      3.28 o 
   2   1   3     1091.93     1037.07      3.25 o 
   3   1   3        0.14        0.92      0.49 o 
   4   1   3      488.07      499.14      2.88 o 
   5   1   3        2.66        4.19      0.93 o 
   6   1   3        0.04       -0.88      1.20 o 
   7   1   3        3.97        1.40      1.45 o 
   8   1   3       40.57       39.63      2.45 o 
   9   1   3      155.49      161.07      3.83 o 
 -10   2   3      191.90      216.73      6.78 o 
  -9   2   3       53.68       60.66      3.30 o 
  -8   2   3       93.63       91.99      2.70 o 
  -7   2   3        9.49        6.35      1.48 o 
  -6   2   3       79.62       78.04      1.60 o 
  -5   2   3      342.02      339.87      2.50 o 
  -4   2   3      242.28      250.07      1.71 o 
  -3   2   3      968.65     1004.47      4.58 o 
  -2   2   3      440.92      452.52      2.50 o 
  -1   2   3      754.76      749.45      2.41 o 
   0   2   3       66.61       59.84      0.68 o 
   1   2   3      312.07      305.25      1.37 o 
   2   2   3      550.15      582.36      2.35 o 
   3   2   3     1434.76     1547.05      3.70 o 
   4   2   3       12.80        8.71      0.86 o 
   5   2   3        2.24        1.81      0.98 o 
   6   2   3        0.48       -1.00      1.31 o 
   7   2   3      102.40       95.97      2.03 o 
   8   2   3       14.44        9.41      2.43 o 
   9   2   3       41.12       47.39      4.38 o 
 -10   3   3        1.10       -0.15      6.08 o 
  -9   3   3       16.06       22.06      3.06 o 
  -8   3   3       84.52       78.98      2.52 o 
  -7   3   3       21.88       22.39      1.95 o 
  -6   3   3        3.67        1.95      1.20 o 
  -5   3   3       28.98       23.88      1.05 o 
  -4   3   3      267.24      268.89      1.79 o 
  -3   3   3       48.70       55.00      0.92 o 
  -2   3   3     2823.89     2874.29     10.12 o 
  -1   3   3     2762.80     2711.61     10.37 o 
   0   3   3       45.86       47.55      0.65 o 
   1   3   3      403.95      400.30      1.68 o 
   2   3   3      203.41      205.18      1.18 o 
   3   3   3      935.31      962.95      3.15 o 
   4   3   3       39.64       36.59      0.99 o 
   5   3   3       19.98       19.65      1.19 o 
   6   3   3       18.27       13.48      1.34 o 
   7   3   3        6.23        4.86      1.61 o 
   8   3   3        7.22        9.36      2.54 o 
   9   3   3       42.60       42.01      4.51 o 
  -9   4   3      117.84      132.82      3.49 o 
  -8   4   3      474.73      499.24      4.93 o 
  -7   4   3      254.47      246.52      3.64 o 
  -6   4   3       18.20       15.73      1.56 o 
  -5   4   3      620.03      605.96      3.63 o 
  -4   4   3      109.76      100.85      1.21 o 
  -3   4   3       60.36       50.03      0.75 o 
  -2   4   3      819.56      817.06      2.75 o 
  -1   4   3      895.25      945.80      2.76 o 
   0   4   3     2209.23     2245.25      3.79 o 
   1   4   3      305.73      259.83      1.53 o 
   2   4   3      355.59      371.56      1.61 o 
   3   4   3      317.52      322.50      1.63 o 
   4   4   3      110.42      100.75      1.21 o 
   5   4   3        9.59        9.50      1.07 o 
   6   4   3       21.98       26.00      1.60 o 
   7   4   3        7.53        6.21      1.93 o 
   8   4   3       26.22       33.60      2.81 o 
   9   4   3       38.91       46.59     10.06 o 
  -9   5   3      393.50      426.02      6.26 o 
  -8   5   3      174.90      177.24      2.92 o 
  -7   5   3      372.55      385.06      3.76 o 
  -6   5   3      334.22      309.44      3.11 o 
  -5   5   3       18.48       19.74      1.15 o 
  -4   5   3      516.62      562.70      3.10 o 
  -3   5   3      925.42      900.61      2.88 o 
  -2   5   3      245.78      293.12      1.51 o 
  -1   5   3       37.17       44.79      0.77 o 
   0   5   3     3730.08     3805.31      9.01 o 
   1   5   3      478.84      483.26      1.93 o 
   2   5   3      115.51      101.18      0.95 o 
   3   5   3      292.76      274.94      1.63 o 
   4   5   3      215.29      222.06      1.85 o 
   5   5   3      770.48      758.10      4.62 o 
   6   5   3      125.74      131.31      2.37 o 
   7   5   3      124.86      112.67      2.65 o 
   8   5   3       19.17       14.08      2.74 o 
   9   5   3        5.19        0.07      7.77 o 
  -9   6   3        0.61        2.19      3.53 o 
  -8   6   3      270.93      283.13      3.95 o 
  -7   6   3     1192.39     1211.66      7.08 o 
  -6   6   3       22.74       31.15      1.70 o 
  -5   6   3       71.96       71.42      1.49 o 
  -4   6   3      745.30      768.94      3.72 o 
  -3   6   3      158.69      180.28      1.39 o 
  -2   6   3     1188.01     1210.29      2.96 o 
  -1   6   3       54.71       81.37      1.00 o 
   0   6   3      784.75      819.95      2.66 o 
   1   6   3      189.98      186.71      1.41 o 
   2   6   3      198.17      198.06      1.31 o 
   3   6   3      624.90      625.72      3.05 o 
   4   6   3      655.28      643.95      3.66 o 
   5   6   3       89.63       96.10      2.08 o 
   6   6   3       52.63       48.63      1.96 o 
   7   6   3       29.23       30.09      2.45 o 
   8   6   3      128.28      115.87      3.62 o 
   9   6   3       33.89       26.61     10.85 o 
  -9   7   3        0.48       -2.28      3.78 o 
  -8   7   3        8.97        9.80      2.61 o 
  -7   7   3      213.60      211.45      3.28 o 
  -6   7   3       24.82       21.76      1.96 o 
  -5   7   3      818.03      820.77      4.68 o 
  -4   7   3      322.61      315.50      2.54 o 
  -3   7   3      355.74      345.97      2.22 o 
  -2   7   3      426.42      443.25      2.20 o 
  -1   7   3     1820.78     1893.68      6.54 o 
   0   7   3       36.90       43.24      0.81 o 
   1   7   3      146.50      137.72      1.33 o 
   2   7   3      790.11      805.22      3.10 o 
   3   7   3      161.63      165.24      1.99 o 
   4   7   3        1.20        1.11      1.04 o 
   5   7   3      274.86      270.27      3.04 o 
   6   7   3      418.34      412.53      4.35 o 
   7   7   3      112.49      103.97      2.78 o 
   8   7   3      236.74      239.60      4.95 o 
  -9   8   3        3.66        0.47      7.52 o 
  -8   8   3       11.63        6.72      2.86 o 
  -7   8   3      175.25      180.72      3.27 o 
  -6   8   3       27.52       24.77      2.06 o 
  -5   8   3       25.51       18.38      1.57 o 
  -4   8   3      224.77      232.12      2.56 o 
  -3   8   3      161.91      177.79      1.74 o 
  -2   8   3      147.95      156.98      1.63 o 
  -1   8   3      767.06      787.61      6.03 o 
   0   8   3      948.42      945.64      5.41 o 
   1   8   3     1269.37     1262.70      4.79 o 
   2   8   3      123.85      123.58      1.75 o 
   3   8   3        0.18        0.11      0.96 o 
   4   8   3      117.06      115.04      2.03 o 
   5   8   3      157.48      149.87      2.67 o 
   6   8   3       14.67       14.94      2.31 o 
   7   8   3        1.77        3.42      2.50 o 
   8   8   3      266.15      256.06      5.10 o 
  -9   9   3       12.51        6.31      8.09 o 
  -8   9   3       73.09       68.47      3.64 o 
  -7   9   3       16.55       12.20      2.12 o 
  -6   9   3       13.07        7.29      1.73 o 
  -5   9   3       73.51       82.02      1.91 o 
  -4   9   3      313.67      328.67      3.12 o 
  -3   9   3       82.20       82.10      1.51 o 
  -2   9   3     1608.13     1636.54      5.96 o 
  -1   9   3       16.34       15.36      1.38 o 
   0   9   3        4.32        5.54      0.88 o 
   1   9   3      212.18      234.92      2.28 o 
   2   9   3        1.32        1.58      0.96 o 
   3   9   3       60.70       55.26      1.49 o 
   4   9   3       32.24       27.30      1.73 o 
   5   9   3        8.38        6.62      1.72 o 
   6   9   3       12.68       13.10      2.20 o 
   7   9   3       55.04       51.35      3.51 o 
   8   9   3       26.68       24.82      8.78 o 
  -8  10   3        2.71        2.87      3.08 o 
  -7  10   3      373.31      383.19      4.51 o 
  -6  10   3       31.44       33.18      2.13 o 
  -5  10   3        0.77        0.31      1.38 o 
  -4  10   3        0.46        0.95      1.21 o 
  -3  10   3       95.07       98.58      1.90 o 
  -2  10   3      111.85      114.95      1.87 o 
  -1  10   3        2.89        2.98      1.26 o 
   0  10   3       30.60       34.79      1.35 o 
   1  10   3       12.40       10.60      1.17 o 
   2  10   3      238.87      243.69      2.58 o 
   3  10   3      129.87      130.35      2.10 o 
   4  10   3      569.27      593.02      4.65 o 
   5  10   3      135.38      144.07      2.81 o 
   6  10   3        8.14        6.10      2.42 o 
   7  10   3        7.26        5.68      2.88 o 
  -8  11   3       60.99       70.44      4.95 o 
  -7  11   3        6.06        3.88      2.55 o 
  -6  11   3       85.14       84.27      2.37 o 
  -5  11   3       32.21       24.23      2.04 o 
  -4  11   3       21.46       17.95      1.91 o 
  -3  11   3       14.52       11.50      1.58 o 
  -2  11   3       38.08       37.62      1.53 o 
  -1  11   3      861.71      866.47      5.09 o 
   0  11   3      184.25      176.17      2.88 o 
   1  11   3       22.05       20.40      1.76 o 
   2  11   3       54.83       50.81      1.53 o 
   3  11   3      163.86      158.74      2.38 o 
   4  11   3       17.40       16.97      1.92 o 
   5  11   3        7.34        3.83      1.91 o 
   6  11   3       83.49       80.90      3.10 o 
   7  11   3       13.31       14.09      3.45 o 
  -8  12   3       34.87       34.35      9.56 o 
  -7  12   3       40.64       43.40      3.84 o 
  -6  12   3       60.40       52.15      2.71 o 
  -5  12   3        9.25        7.76      2.04 o 
  -4  12   3        7.30        5.73      1.82 o 
  -3  12   3        0.39        0.03      1.49 o 
  -2  12   3      367.79      378.77      3.43 o 
  -1  12   3       70.34       72.21      2.25 o 
   0  12   3      431.97      429.33      4.41 o 
   1  12   3       26.85       22.37      2.05 o 
   2  12   3       10.61        9.73      1.86 o 
   3  12   3        6.31        3.82      1.50 o 
   4  12   3       95.70       91.38      2.40 o 
   5  12   3       71.40       66.54      3.05 o 
   6  12   3        4.20        3.89      3.38 o 
   7  12   3       39.04       33.01      6.32 o 
  -7  13   3       85.27       89.80      4.16 o 
  -6  13   3       31.59       33.66      3.04 o 
  -5  13   3       90.64       98.95      2.80 o 
  -4  13   3      135.66      134.17      2.78 o 
  -3  13   3        1.41        1.85      1.67 o 
  -2  13   3      521.68      544.77      5.16 o 
  -1  13   3       43.91       44.26      2.04 o 
   0  13   3      246.38      254.11      4.08 o 
   1  13   3       98.51      101.51      2.60 o 
   2  13   3        1.80        0.11      1.77 o 
   3  13   3      108.77      109.33      2.73 o 
   4  13   3       24.23       23.22      2.71 o 
   5  13   3       19.47       17.50      2.83 o 
   6  13   3       22.94       23.86      4.23 o 
  -7  14   3        2.14       -2.23      9.26 o 
  -6  14   3        2.68        3.45      2.86 o 
  -5  14   3        5.67        7.28      2.43 o 
  -4  14   3      167.35      173.45      3.24 o 
  -3  14   3       26.46       28.16      2.73 o 
  -2  14   3      144.82      147.53      3.13 o 
  -1  14   3      113.90      119.23      2.92 o 
   0  14   3        0.16        0.34      2.19 o 
   1  14   3       95.39       92.79      2.60 o 
   2  14   3       76.15       82.63      2.70 o 
   3  14   3      101.38      106.36      3.26 o 
   4  14   3        9.74        6.66      2.95 o 
   5  14   3      132.01      135.51      4.64 o 
   6  14   3        0.76        2.29      7.67 o 
  -6  15   3       55.20       50.17      4.34 o 
  -5  15   3      586.43      642.36      6.69 o 
  -4  15   3      307.78      325.78      4.82 o 
  -3  15   3       69.42       70.81      3.03 o 
  -2  15   3       64.70       65.18      2.82 o 
  -1  15   3        0.32        0.30      2.19 o 
   0  15   3        4.28        2.24      2.32 o 
   1  15   3       60.98       64.44      2.87 o 
   2  15   3      169.79      177.93      3.55 o 
   3  15   3       39.40       35.90      3.57 o 
   4  15   3       40.71       38.79      4.59 o 
  -5  16   3        5.59        1.71      3.90 o 
  -4  16   3      135.90      139.39      3.85 o 
  -3  16   3        4.11        3.06      3.00 o 
  -2  16   3       46.22       47.82      2.99 o 
  -1  16   3        0.85        0.41      2.70 o 
   0  16   3        8.46        8.08      2.50 o 
   1  16   3      209.37      212.09      3.95 o 
   2  16   3       10.14        6.96      2.86 o 
   3  16   3       58.82       55.08      3.92 o 
   4  16   3        4.07       -1.42      5.41 o 
  -4  17   3       38.38       25.45      8.61 o 
  -3  17   3        7.09        7.22      3.52 o 
  -2  17   3        2.87        4.34      3.32 o 
  -1  17   3       15.97       15.58      3.39 o 
   0  17   3        6.23        4.76      2.94 o 
   1  17   3       28.87       25.99      3.36 o 
   2  17   3       63.28       65.16      3.45 o 
   3  17   3       10.63        8.92      5.28 o 
  -2  18   3       77.44       61.85     11.10 o 
  -1  18   3       82.50       84.07      6.22 o 
   0  18   3        3.58        2.97      4.09 o 
   1  18   3        2.08        5.25      5.33 o 
   2  18   3        9.68       11.14      8.33 o 
 -10   0   4       30.62       38.73      9.39 o 
  -9   0   4        0.23       -0.11      4.54 o 
  -8   0   4        2.21        2.22      2.81 o 
  -7   0   4      147.75      154.23      3.75 o 
  -6   0   4     1699.71     1775.41     10.46 o 
  -5   0   4        0.38        1.09      1.33 o 
  -4   0   4      284.98      278.40      4.41 o 
  -3   0   4     3720.23     3895.00     17.13 o 
  -2   0   4       27.77       25.44      0.77 o 
  -1   0   4     5272.51     5320.58     11.52 o 
   0   0   4      363.21      386.44      2.34 o 
   1   0   4      184.24      217.99      2.21 o 
   2   0   4     2287.32     2334.45      9.22 o 
   3   0   4       27.77       19.05      1.19 o 
   4   0   4      647.23      626.45      5.29 o 
   5   0   4        3.18        4.35      1.46 o 
   6   0   4       78.84       63.58      2.84 o 
   7   0   4        6.23        4.71      2.64 o 
   8   0   4       13.22       10.50      3.45 o 
   9   0   4       31.04       32.12      8.42 o 
  -9   1   4       22.40       25.65      3.14 o 
  -8   1   4        3.29        3.11      2.24 o 
  -7   1   4        1.72        2.41      1.51 o 
  -6   1   4       19.40       18.17      1.56 o 
  -5   1   4      457.59      466.54      3.26 o 
  -4   1   4      478.46      480.83      3.62 o 
  -3   1   4      447.31      440.30      2.43 o 
  -2   1   4      654.17      650.64      2.46 o 
  -1   1   4     1297.39     1229.49      2.89 o 
   0   1   4      444.08      415.21      1.57 o 
   1   1   4     1653.05     1658.72      5.34 o 
   2   1   4       95.08       82.66      1.07 o 
   3   1   4        4.01        2.83      0.65 o 
   4   1   4      380.85      374.15      2.60 o 
   5   1   4        0.49        1.76      1.08 o 
   6   1   4      123.44      105.33      2.12 o 
   7   1   4        1.26        1.35      1.76 o 
   8   1   4       89.56      101.43      3.04 o 
   9   1   4       12.89       15.16      4.46 o 
 -10   2   4       44.34       43.79      6.93 o 
  -9   2   4        7.95       10.38      2.88 o 
  -8   2   4       34.69       34.82      2.68 o 
  -7   2   4      138.80      125.96      2.56 o 
  -6   2   4      469.12      495.92      4.29 o 
  -5   2   4      314.10      334.18      2.80 o 
  -4   2   4      632.26      720.91      3.80 o 
  -3   2   4      415.85      371.73      2.41 o 
  -2   2   4     1001.17      950.24      3.22 o 
  -1   2   4       15.04       15.81      0.63 o 
   0   2   4     3883.04     3888.70     16.58 o 
   1   2   4     1630.92     1624.15      4.74 o 
   2   2   4     1476.06     1471.15      5.41 o 
   3   2   4       40.72       53.35      0.97 o 
   4   2   4        5.08        4.06      0.86 o 
   5   2   4        3.82        3.24      1.15 o 
   6   2   4        0.49       -0.47      1.47 o 
   7   2   4       34.20       28.84      2.20 o 
   8   2   4       18.36       17.22      2.66 o 
   9   2   4       65.61       81.86      8.87 o 
 -10   3   4       62.33       45.65      7.15 o 
  -9   3   4       57.17       57.71      3.23 o 
  -8   3   4      611.28      629.25      5.45 o 
  -7   3   4        6.96        4.09      1.65 o 
  -6   3   4       28.26       22.95      1.41 o 
  -5   3   4       99.77       98.74      1.69 o 
  -4   3   4     1638.47     1684.01     11.55 o 
  -3   3   4      132.96      120.69      1.54 o 
  -2   3   4      589.38      652.06      2.43 o 
  -1   3   4     3574.28     3692.08      8.23 o 
   0   3   4      684.56      599.72      2.50 o 
   1   3   4      662.61      686.47      2.37 o 
   2   3   4     1307.52     1262.20      3.83 o 
   3   3   4      391.03      405.40      2.57 o 
   4   3   4       42.89       38.60      1.15 o 
   5   3   4        7.18        7.26      1.15 o 
   6   3   4       68.85       58.61      1.69 o 
   7   3   4        3.47        4.70      1.85 o 
   8   3   4        0.78        0.62      3.03 o 
  -9   4   4       84.20       80.42      3.80 o 
  -8   4   4      311.61      338.39      4.22 o 
  -7   4   4      315.29      320.13      3.76 o 
  -6   4   4       23.25       25.05      1.64 o 
  -5   4   4       10.94        9.65      1.22 o 
  -4   4   4      149.49      161.17      1.98 o 
  -3   4   4       30.27       33.64      0.90 o 
  -2   4   4      483.33      506.24      2.15 o 
  -1   4   4      363.35      398.43      1.86 o 
   0   4   4      704.74      730.62      2.43 o 
   1   4   4       83.18       93.00      1.04 o 
   2   4   4        0.43        1.72      0.54 o 
   3   4   4      111.59       92.46      1.33 o 
   4   4   4       53.60       54.29      1.23 o 
   5   4   4       92.89       78.88      1.56 o 
   6   4   4        6.62        2.95      1.72 o 
   7   4   4       20.85       16.05      2.43 o 
   8   4   4       37.09       43.56      3.45 o 
  -9   5   4       55.46       60.94      3.23 o 
  -8   5   4       78.41       73.73      2.48 o 
  -7   5   4        3.29        6.27      1.55 o 
  -6   5   4      339.13      303.29      3.16 o 
  -5   5   4        9.91       10.99      1.22 o 
  -4   5   4       73.02       78.82      1.45 o 
  -3   5   4        3.52        6.25      0.75 o 
  -2   5   4        6.84        8.70      0.70 o 
  -1   5   4       76.11       72.55      0.94 o 
   0   5   4     3250.59     3262.22      7.19 o 
   1   5   4       28.40       42.12      0.80 o 
   2   5   4     2251.69     2262.57      5.17 o 
   3   5   4       40.97       33.12      0.96 o 
   4   5   4        8.03        6.15      1.05 o 
   5   5   4       60.34       57.49      1.74 o 
   6   5   4        0.96        0.65      1.56 o 
   7   5   4        0.00       -0.65      2.05 o 
   8   5   4       60.15       62.91      4.29 o 
  -9   6   4      195.94      191.70      4.07 o 
  -8   6   4        8.43        8.50      2.22 o 
  -7   6   4      171.88      159.30      2.72 o 
  -6   6   4      370.33      410.13      3.67 o 
  -5   6   4      116.44      111.90      1.78 o 
  -4   6   4      374.99      386.97      2.76 o 
  -3   6   4      381.71      385.62      2.38 o 
  -2   6   4     1016.59     1003.06      3.45 o 
  -1   6   4     1167.92     1205.63      3.98 o 
   0   6   4       52.78       59.43      0.81 o 
   1   6   4       99.64      126.63      1.34 o 
   2   6   4      359.11      378.21      2.27 o 
   3   6   4        9.77        8.38      0.98 o 
   4   6   4      552.62      566.74      4.00 o 
   5   6   4       79.32       74.33      1.92 o 
   6   6   4      119.77      116.69      2.40 o 
   7   6   4        0.04       -1.97      2.36 o 
   8   6   4        1.36        1.22      3.31 o 
  -9   7   4        5.38        5.85      3.21 o 
  -8   7   4      144.06      148.58      3.17 o 
  -7   7   4        6.77        8.50      1.95 o 
  -6   7   4      256.80      261.65      3.40 o 
  -5   7   4       50.68       42.94      1.43 o 
  -4   7   4      100.35      100.33      1.62 o 
  -3   7   4        0.10       -0.01      0.78 o 
  -2   7   4      104.04       90.55      1.41 o 
  -1   7   4      251.70      259.09      1.85 o 
   0   7   4       71.49       89.89      1.11 o 
   1   7   4        7.07        2.96      0.78 o 
   2   7   4       50.91       57.92      1.18 o 
   3   7   4        8.72        6.71      1.11 o 
   4   7   4      360.83      352.38      3.33 o 
   5   7   4        0.09       -1.28      1.44 o 
   6   7   4        2.84       -0.36      1.77 o 
   7   7   4        7.95        7.35      2.52 o 
   8   7   4        3.12        1.93      4.84 o 
  -9   8   4       12.13       16.28      5.57 o 
  -8   8   4        7.69        7.66      2.45 o 
  -7   8   4       50.13       51.31      2.35 o 
  -6   8   4      280.73      249.66      3.45 o 
  -5   8   4     1006.12      975.22      5.35 o 
  -4   8   4      865.45      858.34      6.74 o 
  -3   8   4      526.73      522.34      3.35 o 
  -2   8   4      210.07      232.47      2.18 o 
  -1   8   4        0.41        1.87      0.77 o 
   0   8   4       29.74       36.08      1.09 o 
   1   8   4        1.40        0.79      0.80 o 
   2   8   4       42.89       40.24      1.25 o 
   3   8   4       59.88       60.88      1.71 o 
   4   8   4       19.82       18.56      1.98 o 
   5   8   4      236.68      233.30      3.12 o 
   6   8   4      118.32      118.16      2.61 o 
   7   8   4        4.35        3.62      2.69 o 
   8   8   4        1.00        1.12      4.76 o 
  -8   9   4      131.19      134.14      3.26 o 
  -7   9   4       19.51       15.92      2.23 o 
  -6   9   4        0.19        0.12      1.77 o 
  -5   9   4       49.28       49.23      1.78 o 
  -4   9   4       80.07       74.53      1.79 o 
  -3   9   4       85.64       81.92      1.67 o 
  -2   9   4      618.22      586.08      3.95 o 
  -1   9   4      794.38      869.28      4.64 o 
   0   9   4      340.94      345.91      2.69 o 
   1   9   4      489.08      464.97      3.22 o 
   2   9   4      369.16      371.33      3.04 o 
   3   9   4      651.83      649.41      4.61 o 
   4   9   4      158.35      154.95      3.00 o 
   5   9   4       18.95       19.39      2.12 o 
   6   9   4      133.64      139.83      3.29 o 
   7   9   4       21.63       27.78      3.25 o 
   8   9   4        1.07       -1.10      5.79 o 
  -8  10   4       40.24       30.90      3.02 o 
  -7  10   4      209.08      211.38      3.63 o 
  -6  10   4        0.06       -0.31      1.98 o 
  -5  10   4      292.34      283.35      3.24 o 
  -4  10   4        5.70        3.56      1.26 o 
  -3  10   4      887.18      876.00      5.99 o 
  -2  10   4      209.85      203.92      2.63 o 
  -1  10   4       56.41       56.34      1.84 o 
   0  10   4        5.69        6.96      1.17 o 
   1  10   4      524.92      524.62      3.58 o 
   2  10   4     1056.24     1035.74      5.15 o 
   3  10   4       15.01       13.42      1.54 o 
   4  10   4        0.67        1.15      1.73 o 
   5  10   4       32.90       32.40      2.38 o 
   6  10   4        9.76        7.00      2.56 o 
   7  10   4       12.09       10.04      3.32 o 
  -8  11   4       37.20       47.30      4.49 o 
  -7  11   4       51.74       48.19      3.12 o 
  -6  11   4       76.90       75.83      2.68 o 
  -5  11   4       15.75       15.52      1.99 o 
  -4  11   4       24.31       27.67      2.04 o 
  -3  11   4     1121.84     1126.34      6.30 o 
  -2  11   4      665.64      683.98      4.34 o 
  -1  11   4     1721.94     1713.18      8.21 o 
   0  11   4     1950.74     1910.23      8.65 o 
   1  11   4       18.16       21.05      1.68 o 
   2  11   4      184.82      191.98      2.50 o 
   3  11   4       42.64       42.55      1.79 o 
   4  11   4       43.96       36.92      2.48 o 
   5  11   4       67.64       70.00      2.68 o 
   6  11   4       42.55       42.64      3.41 o 
   7  11   4       71.17       69.16      7.31 o 
  -8  12   4      101.42      107.15     10.09 o 
  -7  12   4        8.80        8.96      3.05 o 
  -6  12   4       27.57       23.92      2.96 o 
  -5  12   4      170.65      172.89      3.14 o 
  -4  12   4       46.88       51.06      2.21 o 
  -3  12   4      840.70      869.71      5.81 o 
  -2  12   4       24.06       23.17      1.71 o 
  -1  12   4      593.37      591.51      5.15 o 
   0  12   4        2.93        1.92      1.47 o 
   1  12   4      181.75      185.10      3.13 o 
   2  12   4        4.00        4.39      1.65 o 
   3  12   4      166.39      183.50      2.94 o 
   4  12   4      232.41      215.63      3.69 o 
   5  12   4       82.08       79.45      2.94 o 
   6  12   4       18.06       24.22      3.59 o 
  -7  13   4      132.49      158.79      4.81 o 
  -6  13   4        0.02        0.15      2.85 o 
  -5  13   4        9.40       11.35      2.28 o 
  -4  13   4      104.10      103.88      2.68 o 
  -3  13   4      151.67      148.24      2.84 o 
  -2  13   4      680.57      677.11      5.79 o 
  -1  13   4      142.71      141.13      2.97 o 
   0  13   4      288.82      290.54      3.63 o 
   1  13   4       33.88       29.65      2.42 o 
   2  13   4       30.39       26.43      2.37 o 
   3  13   4        0.04       -0.03      2.39 o 
   4  13   4      239.69      237.24      4.51 o 
   5  13   4      127.95      129.87      3.35 o 
   6  13   4        0.10       -0.57      4.10 o 
  -6  14   4        3.94        4.70      2.97 o 
  -5  14   4      222.57      249.61      3.96 o 
  -4  14   4      231.92      243.11      3.73 o 
  -3  14   4        2.82        6.52      2.30 o 
  -2  14   4     1390.01     1414.86      8.62 o 
  -1  14   4        0.01       -0.07      2.00 o 
   0  14   4        1.95        1.51      1.89 o 
   1  14   4       37.09       33.70      2.72 o 
   2  14   4       84.60       81.76      2.82 o 
   3  14   4       10.37       10.25      2.71 o 
   4  14   4      220.64      250.53      5.66 o 
   5  14   4       91.34       84.54      4.49 o 
  -6  15   4      124.98      125.34      4.59 o 
  -5  15   4       31.14       20.37      3.46 o 
  -4  15   4      136.83      143.15      3.52 o 
  -3  15   4      125.10      142.00      3.86 o 
  -2  15   4       89.80       95.85      3.53 o 
  -1  15   4        0.22       -0.01      2.19 o 
   0  15   4       50.58       48.93      2.81 o 
   1  15   4       46.20       42.04      3.18 o 
   2  15   4        0.40        1.44      2.59 o 
   3  15   4       95.33       92.79      3.78 o 
   4  15   4       33.54       36.98      5.11 o 
  -5  16   4       54.12       72.85      6.60 o 
  -4  16   4      125.73      121.43      4.10 o 
  -3  16   4       25.35       31.50      3.54 o 
  -2  16   4        5.79        4.14      2.81 o 
  -1  16   4       13.52       12.72      2.69 o 
   0  16   4       63.81       75.23      3.12 o 
   1  16   4       94.77      104.27      3.30 o 
   2  16   4        2.50        4.50      2.98 o 
   3  16   4        8.46        9.95      3.64 o 
   4  16   4       14.96       16.44      5.77 o 
  -3  17   4        2.83        5.20      3.81 o 
  -2  17   4      198.58      213.12      4.93 o 
  -1  17   4        1.61        2.31      3.35 o 
   0  17   4        0.63        1.56      2.88 o 
   1  17   4       36.00       29.24      3.64 o 
   2  17   4        4.93        5.86      3.84 o 
   3  17   4        0.11        0.55      5.49 o 
  -1  18   4       14.22       22.72      8.35 o 
   0  18   4       47.93       47.88      5.75 o 
   1  18   4       39.53       30.07      6.27 o 
  -9   1   5        0.44       -0.44      2.67 o 
  -8   1   5        4.47        3.54      2.21 o 
  -7   1   5        4.38        2.49      1.46 o 
  -6   1   5       43.49       45.05      1.66 o 
  -5   1   5       13.21        9.03      1.26 o 
  -4   1   5      994.27     1047.52      5.45 o 
  -3   1   5      630.82      665.52      4.09 o 
  -2   1   5     1523.19     1494.13      3.54 o 
  -1   1   5      109.77      143.70      1.17 o 
   0   1   5      889.94      926.83      2.71 o 
   1   1   5      880.56      837.71      3.29 o 
   2   1   5      185.00      194.49      1.61 o 
   3   1   5     1233.94     1297.07      4.64 o 
   4   1   5       81.76       75.07      1.57 o 
   5   1   5        5.19       11.73      1.61 o 
   6   1   5      165.67      146.84      2.73 o 
   7   1   5        5.18        5.56      2.15 o 
   8   1   5       17.62       18.39      2.67 o 
 -10   2   5       42.57       41.11      9.81 o 
  -9   2   5        5.91        5.14      2.85 o 
  -8   2   5       15.34       11.19      2.39 o 
  -7   2   5       42.06       33.79      2.07 o 
  -6   2   5       80.07       68.41      1.70 o 
  -5   2   5      160.13      153.02      2.50 o 
  -4   2   5     1961.29     2057.09      8.22 o 
  -3   2   5       63.83       62.61      1.20 o 
  -2   2   5     1742.20     1793.07      4.52 o 
  -1   2   5     2396.60     2506.42      4.91 o 
   0   2   5      152.03      127.42      1.18 o 
   1   2   5     1185.33     1245.10      3.27 o 
   2   2   5       14.14       13.18      0.77 o 
   3   2   5      610.87      619.71      3.30 o 
   4   2   5       55.05       63.38      1.41 o 
   5   2   5      124.61      124.21      2.11 o 
   6   2   5      110.22      101.42      2.40 o 
   7   2   5        4.86        7.15      2.12 o 
   8   2   5       47.34       50.24      4.07 o 
 -10   3   5       21.36       17.60      6.74 o 
  -9   3   5        1.43        1.21      2.95 o 
  -8   3   5        3.09        1.87      2.17 o 
  -7   3   5      126.12      119.84      2.59 o 
  -6   3   5      169.06      160.65      2.59 o 
  -5   3   5       79.91       89.12      2.08 o 
  -4   3   5       58.29       47.73      1.24 o 
  -3   3   5       94.80       90.73      1.31 o 
  -2   3   5     1425.58     1567.45      4.09 o 
  -1   3   5      208.03      217.00      1.29 o 
   0   3   5      100.59      107.73      1.09 o 
   1   3   5      823.68      865.02      3.06 o 
   2   3   5      103.52      127.97      1.40 o 
   3   3   5        7.11        4.07      0.90 o 
   4   3   5       18.28       19.95      1.29 o 
   5   3   5      201.53      164.53      2.22 o 
   6   3   5      111.27       95.45      2.31 o 
   7   3   5       22.65       20.97      2.68 o 
   8   3   5        0.94       -0.33      3.34 o 
  -9   4   5        0.19       -0.74      3.08 o 
  -8   4   5        1.51        1.28      2.03 o 
  -7   4   5       12.89        9.18      1.80 o 
  -6   4   5      233.80      210.81      2.92 o 
  -5   4   5       10.28       10.57      1.37 o 
  -4   4   5       57.58       62.76      1.41 o 
  -3   4   5      310.32      326.41      2.33 o 
  -2   4   5      632.86      692.14      2.83 o 
  -1   4   5      418.83      419.30      1.77 o 
   0   4   5       71.09       70.65      0.97 o 
   1   4   5       80.93       81.79      1.06 o 
   2   4   5       41.94       48.05      1.01 o 
   3   4   5      796.71      813.53      4.37 o 
   4   4   5       62.91       65.25      1.45 o 
   5   4   5        4.96        5.35      1.16 o 
   6   4   5        5.40        4.51      1.82 o 
   7   4   5      134.02      133.87      3.32 o 
   8   4   5       59.53       65.82      4.34 o 
  -9   5   5        9.20        6.02      2.78 o 
  -8   5   5        1.64        0.99      1.96 o 
  -7   5   5       12.50        8.82      1.64 o 
  -6   5   5      199.34      183.95      2.86 o 
  -5   5   5        4.41        3.62      1.07 o 
  -4   5   5        1.86        2.56      0.92 o 
  -3   5   5     1306.16     1272.30      4.34 o 
  -2   5   5      237.66      265.22      1.87 o 
  -1   5   5     1117.57     1233.67      3.58 o 
   0   5   5     1297.58     1421.99      3.76 o 
   1   5   5       97.89       93.95      1.13 o 
   2   5   5      463.85      449.06      2.52 o 
   3   5   5        1.31        2.16      0.89 o 
   4   5   5       11.35        9.78      1.18 o 
   5   5   5      355.52      371.12      3.60 o 
   6   5   5      179.49      195.85      3.01 o 
   7   5   5        5.99        5.53      2.81 o 
   8   5   5      228.34      261.65      4.71 o 
  -9   6   5        9.87       10.81      2.95 o 
  -8   6   5        1.85        2.16      2.19 o 
  -7   6   5       65.65       67.19      2.21 o 
  -6   6   5       75.53       77.32      2.02 o 
  -5   6   5        3.56        4.16      1.24 o 
  -4   6   5       24.10       21.99      1.22 o 
  -3   6   5      795.77      854.56      4.10 o 
  -2   6   5      861.43      896.68      3.46 o 
  -1   6   5       52.99       86.37      1.12 o 
   0   6   5       82.04       72.66      1.04 o 
   1   6   5      293.05      300.42      1.96 o 
   2   6   5       63.93       65.74      1.29 o 
   3   6   5      742.07      740.93      4.28 o 
   4   6   5        6.92        5.33      1.22 o 
   5   6   5      314.95      304.93      3.38 o 
   6   6   5      219.83      235.88      3.27 o 
   7   6   5       34.97       37.85      2.84 o 
   8   6   5       39.57       64.99      7.14 o 
  -9   7   5        4.86        7.68      3.25 o 
  -8   7   5      112.04       99.82      3.20 o 
  -7   7   5      527.40      521.29      5.04 o 
  -6   7   5       21.25       19.74      1.78 o 
  -5   7   5      494.64      536.42      4.00 o 
  -4   7   5        0.61        0.11      1.09 o 
  -3   7   5        1.36        1.03      0.90 o 
  -2   7   5      846.08      869.59      3.95 o 
  -1   7   5       10.00        6.10      0.75 o 
   0   7   5      686.05      683.60      3.16 o 
   1   7   5        3.58        4.15      0.79 o 
   2   7   5      387.92      388.05      3.22 o 
   3   7   5      163.37      157.56      2.22 o 
   4   7   5      846.03      837.68      5.14 o 
   5   7   5        0.02        0.14      1.57 o 
   6   7   5      107.76      104.91      2.54 o 
   7   7   5        4.28        1.94      2.78 o 
   8   7   5        8.81        7.17      9.45 o 
  -9   8   5      129.47      138.84      6.83 o 
  -8   8   5       51.35       51.11      3.42 o 
  -7   8   5       45.51       46.55      2.65 o 
  -6   8   5       74.59       66.17      2.25 o 
  -5   8   5      268.25      246.94      3.86 o 
  -4   8   5     1378.78     1374.89      5.88 o 
  -3   8   5       57.58       49.06      1.38 o 
  -2   8   5        1.91        2.76      0.89 o 
  -1   8   5        0.00        0.66      1.07 o 
   0   8   5       34.23       34.62      1.04 o 
   1   8   5      217.78      203.39      2.03 o 
   2   8   5       15.28       14.85      1.27 o 
   3   8   5        0.99        0.58      1.29 o 
   4   8   5       51.14       53.87      2.01 o 
   5   8   5        1.93       -0.12      1.72 o 
   6   8   5       10.98        8.66      2.03 o 
   7   8   5        7.33        7.80      2.91 o 
  -8   9   5       21.00       23.68      3.02 o 
  -7   9   5        0.06       -0.42      2.18 o 
  -6   9   5        9.67        7.25      1.87 o 
  -5   9   5      294.80      299.08      3.28 o 
  -4   9   5        0.68        2.34      1.25 o 
  -3   9   5      123.17      114.95      2.09 o 
  -2   9   5      760.32      792.29      4.63 o 
  -1   9   5       98.93       98.52      2.13 o 
   0   9   5      155.12      147.77      1.86 o 
   1   9   5        9.72        6.92      1.04 o 
   2   9   5      746.68      730.72      4.79 o 
   3   9   5      111.68      116.75      2.73 o 
   4   9   5     1636.79     1637.73      8.87 o 
   5   9   5       70.98       66.01      2.45 o 
   6   9   5       30.13       22.98      2.63 o 
   7   9   5       48.44       54.43      4.13 o 
  -8  10   5      199.19      216.95      3.97 o 
  -7  10   5       21.63       19.14      2.73 o 
  -6  10   5       21.33       22.07      2.49 o 
  -5  10   5        4.06        3.98      1.54 o 
  -4  10   5      239.51      234.98      3.17 o 
  -3  10   5       38.02       34.97      2.09 o 
  -2  10   5     2068.63     2107.41     11.48 o 
  -1  10   5     1610.02     1589.91      7.68 o 
   0  10   5      890.24      898.18      5.35 o 
   1  10   5      348.53      348.89      3.09 o 
   2  10   5      153.39      156.21      2.51 o 
   3  10   5        5.49        7.11      1.56 o 
   4  10   5       67.83       62.82      2.46 o 
   5  10   5       22.30       23.77      2.42 o 
   6  10   5       33.15       28.11      3.11 o 
   7  10   5        8.32        8.66      4.45 o 
  -8  11   5        3.61       -1.92      5.88 o 
  -7  11   5      109.33      112.34      3.05 o 
  -6  11   5       49.16       48.57      2.99 o 
  -5  11   5       62.62       63.95      2.22 o 
  -4  11   5       15.35       18.55      1.94 o 
  -3  11   5      875.85      878.79      5.67 o 
  -2  11   5        5.44        6.62      1.63 o 
  -1  11   5        5.21        4.36      1.55 o 
   0  11   5       26.82       26.83      1.69 o 
   1  11   5        5.23        2.39      1.37 o 
   2  11   5       18.05       15.65      1.75 o 
   3  11   5      194.19      181.66      2.90 o 
   4  11   5      221.19      231.40      3.83 o 
   5  11   5       40.17       39.82      2.95 o 
   6  11   5        2.65       -0.04      2.95 o 
  -7  12   5        3.38        0.71      3.22 o 
  -6  12   5      158.65      165.16      3.73 o 
  -5  12   5       60.06       58.90      2.60 o 
  -4  12   5        0.36        1.43      1.79 o 
  -3  12   5      369.39      379.20      4.47 o 
  -2  12   5        1.73        2.33      1.70 o 
  -1  12   5      820.62      838.10      6.20 o 
   0  12   5     1338.76     1341.38      7.12 o 
   1  12   5      122.43      125.46      2.79 o 
   2  12   5      238.37      224.69      3.54 o 
   3  12   5       91.86       95.79      2.44 o 
   4  12   5        2.90        5.40      2.28 o 
   5  12   5      271.95      299.86      4.20 o 
   6  12   5       25.47       21.35      3.54 o 
  -7  13   5        0.88       -2.21      5.59 o 
  -6  13   5        2.18        2.73      3.08 o 
  -5  13   5        1.03        0.58      2.36 o 
  -4  13   5       10.77       11.51      2.24 o 
  -3  13   5      341.74      376.07      4.62 o 
  -2  13   5      388.71      375.83      5.19 o 
  -1  13   5        2.47        2.15      1.81 o 
   0  13   5        8.18        8.18      1.74 o 
   1  13   5      242.52      246.23      3.75 o 
   2  13   5      430.72      442.30      5.63 o 
   3  13   5       36.17       36.91      2.98 o 
   4  13   5       60.66       56.49      3.16 o 
   5  13   5       44.20       48.52      3.54 o 
  -6  14   5       46.90       44.63      4.47 o 
  -5  14   5       57.08       54.18      3.18 o 
  -4  14   5      186.99      191.35      4.17 o 
  -3  14   5      156.34      156.39      3.87 o 
  -2  14   5       35.55       36.95      3.22 o 
  -1  14   5        0.19        1.03      2.11 o 
   0  14   5        1.21        0.97      2.00 o 
   1  14   5      159.18      154.91      3.35 o 
   2  14   5       29.64       29.06      3.01 o 
   3  14   5       85.54       88.52      3.49 o 
   4  14   5       40.81       44.93      4.81 o 
   5  14   5        0.13       -0.75      4.53 o 
  -5  15   5       75.16       77.54      3.72 o 
  -4  15   5       15.68       14.54      3.30 o 
  -3  15   5      179.39      181.46      4.27 o 
  -2  15   5      140.11      130.86      3.62 o 
  -1  15   5        2.04        1.20      2.40 o 
   0  15   5       98.72      102.57      3.10 o 
   1  15   5      270.10      270.44      4.34 o 
   2  15   5      293.14      315.37      5.28 o 
   3  15   5      162.54      152.63      4.26 o 
   4  15   5        6.55        7.42      5.62 o 
  -4  16   5        0.15       -0.38      3.77 o 
  -3  16   5      107.91      107.71      4.02 o 
  -2  16   5       50.89       46.25      4.11 o 
  -1  16   5        0.27       -0.68      2.65 o 
   0  16   5       14.78       12.27      2.94 o 
   1  16   5       89.76       87.12      3.66 o 
   2  16   5       63.67       69.26      3.96 o 
   3  16   5      187.99      188.62      6.65 o 
  -2  17   5        0.32        2.36      4.17 o 
  -1  17   5       40.34       41.57      4.71 o 
   0  17   5        0.06        0.19      3.19 o 
   1  17   5       46.28       43.74      5.13 o 
   2  17   5      116.39      134.25      7.72 o 
  -9   0   6       84.68       90.61      5.25 o 
  -8   0   6       51.41       46.51      3.69 o 
  -7   0   6      462.63      449.32      8.75 o 
  -6   0   6       17.58       13.51      2.36 o 
  -5   0   6       20.62       16.42      2.54 o 
  -4   0   6       49.17       66.00      3.90 o 
  -3   0   6       50.43       54.01      1.35 o 
  -2   0   6       19.34        7.13      0.84 o 
  -1   0   6       91.10      106.75      1.61 o 
   0   0   6       10.50        7.41      1.59 o 
   1   0   6      936.92     1000.52      4.16 o 
   2   0   6       19.24       20.81      1.49 o 
   3   0   6     1693.55     1688.56      9.51 o 
   4   0   6        0.00       -0.45      1.54 o 
   5   0   6     1668.39     1567.77     10.71 o 
   6   0   6        3.12        0.71      2.33 o 
   7   0   6       30.81       27.73      3.33 o 
   8   0   6        5.15        7.92      4.27 o 
  -9   1   6        7.97        6.38      2.82 o 
  -8   1   6       75.17       70.66      2.77 o 
  -7   1   6      213.24      195.45      3.05 o 
  -6   1   6       76.86       70.51      2.38 o 
  -5   1   6      360.43      382.57      3.83 o 
  -4   1   6       54.36       54.59      1.60 o 
  -3   1   6       57.84       60.68      1.14 o 
  -2   1   6      432.08      484.03      2.09 o 
  -1   1   6      937.19     1059.56      3.28 o 
   0   1   6      857.43      913.41      3.22 o 
   1   1   6      630.88      615.97      2.80 o 
   2   1   6       10.99       11.26      0.98 o 
   3   1   6        1.36        1.41      0.93 o 
   4   1   6       14.84       13.47      1.51 o 
   5   1   6      230.51      221.21      3.64 o 
   6   1   6        6.82        2.14      1.74 o 
   7   1   6       37.21       36.51      2.59 o 
   8   1   6        0.46        0.38      3.06 o 
  -9   2   6       18.97       19.54      3.09 o 
  -8   2   6        0.78       -0.49      2.32 o 
  -7   2   6       29.90       31.31      2.23 o 
  -6   2   6        5.79        5.31      1.21 o 
  -5   2   6       16.66       16.78      1.52 o 
  -4   2   6      807.38      778.75      6.69 o 
  -3   2   6      162.80      147.29      1.64 o 
  -2   2   6      781.80      825.73      3.32 o 
  -1   2   6     1040.85     1144.53      3.57 o 
   0   2   6        1.34        0.05      0.62 o 
   1   2   6      788.33      849.99      4.15 o 
   2   2   6       37.13       33.70      1.16 o 
   3   2   6       15.58       10.11      1.08 o 
   4   2   6      559.44      542.33      3.90 o 
   5   2   6      636.53      664.23      5.01 o 
   6   2   6       19.83       19.02      2.21 o 
   7   2   6       65.38       56.97      2.88 o 
   8   2   6       13.23       17.13      3.73 o 
  -9   3   6        0.16       -1.82      2.87 o 
  -8   3   6        3.93        3.71      2.18 o 
  -7   3   6        0.01       -0.75      1.64 o 
  -6   3   6        2.11        0.03      1.34 o 
  -5   3   6        1.80        1.94      1.23 o 
  -4   3   6      363.20      348.54      3.39 o 
  -3   3   6      456.61      473.65      2.86 o 
  -2   3   6        9.52        4.85      0.75 o 
  -1   3   6     1124.00     1205.20      3.20 o 
   0   3   6       69.49       77.33      1.11 o 
   1   3   6      200.33      226.82      1.74 o 
   2   3   6     1073.87     1054.05      4.64 o 
   3   3   6      437.02      430.47      3.26 o 
   4   3   6      114.76      111.93      1.81 o 
   5   3   6       11.74        9.23      1.65 o 
   6   3   6      145.66      137.09      2.78 o 
   7   3   6      579.81      626.69      6.40 o 
   8   3   6        3.36        1.21      4.20 o 
  -9   4   6       13.38       10.43      3.04 o 
  -8   4   6        0.78        1.81      2.19 o 
  -7   4   6        8.09        4.21      1.74 o 
  -6   4   6       88.98       67.32      1.98 o 
  -5   4   6      442.98      445.53      4.18 o 
  -4   4   6       77.65       67.09      1.79 o 
  -3   4   6      274.73      248.15      2.16 o 
  -2   4   6        2.48        5.14      0.71 o 
  -1   4   6       68.30       77.58      1.00 o 
   0   4   6      381.47      383.11      2.27 o 
   1   4   6      257.70      290.17      1.94 o 
   2   4   6      378.71      379.12      2.87 o 
   3   4   6      146.34      151.33      2.10 o 
   4   4   6       58.22       56.00      1.49 o 
   5   4   6      237.73      227.71      3.22 o 
   6   4   6       59.20       54.93      2.80 o 
   7   4   6       23.65       26.06      3.13 o 
   8   4   6       91.31       86.14     10.61 o 
  -9   5   6       65.28       65.52      3.21 o 
  -8   5   6       46.44       44.55      2.58 o 
  -7   5   6       11.88        8.93      1.91 o 
  -6   5   6       18.20       13.57      1.64 o 
  -5   5   6       29.60       35.91      1.76 o 
  -4   5   6       66.70       62.86      1.44 o 
  -3   5   6       70.52       76.72      1.30 o 
  -2   5   6      216.90      215.17      1.81 o 
  -1   5   6      770.92      778.64      3.21 o 
   0   5   6      547.94      622.64      2.82 o 
   1   5   6       63.79       65.25      1.06 o 
   2   5   6       12.37       11.57      1.16 o 
   3   5   6      243.48      232.01      2.64 o 
   4   5   6      106.65      102.13      1.95 o 
   5   5   6       10.43       14.61      1.76 o 
   6   5   6       11.57        8.09      2.11 o 
   7   5   6      147.37      141.17      3.66 o 
   8   5   6       99.88      121.85      9.56 o 
  -9   6   6      153.92      176.21      3.84 o 
  -8   6   6       11.89       10.98      2.46 o 
  -7   6   6        6.65        6.05      1.71 o 
  -6   6   6       16.13       16.26      1.71 o 
  -5   6   6      204.90      189.60      3.14 o 
  -4   6   6        9.40        6.41      1.13 o 
  -3   6   6      283.37      297.39      3.16 o 
  -2   6   6       28.76       28.56      0.93 o 
  -1   6   6        0.34        0.02      0.69 o 
   0   6   6      233.03      251.49      1.80 o 
   1   6   6       51.23       59.14      1.08 o 
   2   6   6       48.40       56.30      1.49 o 
   3   6   6       83.72       83.39      1.83 o 
   4   6   6       23.52       23.51      1.61 o 
   5   6   6      451.47      474.09      4.28 o 
   6   6   6      363.66      380.40      4.53 o 
   7   6   6      197.89      207.40      4.24 o 
  -9   7   6      193.77      223.26     10.48 o 
  -8   7   6       63.95       53.53      3.21 o 
  -7   7   6       20.48       19.25      2.40 o 
  -6   7   6       15.61       12.65      1.68 o 
  -5   7   6       57.71       53.40      1.85 o 
  -4   7   6       72.50       67.76      1.64 o 
  -3   7   6      167.06      166.18      2.08 o 
  -2   7   6      705.07      697.27      4.06 o 
  -1   7   6      342.89      351.37      2.46 o 
   0   7   6        9.31       10.68      1.01 o 
   1   7   6      190.73      183.43      1.83 o 
   2   7   6      219.56      244.42      2.39 o 
   3   7   6      896.23      891.17      5.04 o 
   4   7   6       29.58       25.70      1.98 o 
   5   7   6      156.68      155.26      2.77 o 
   6   7   6       52.52       57.07      2.81 o 
   7   7   6        0.82        1.04      3.28 o 
  -8   8   6      292.75      310.19      4.48 o 
  -7   8   6       68.08       63.16      2.73 o 
  -6   8   6       15.18       11.84      1.82 o 
  -5   8   6        5.97        3.79      1.38 o 
  -4   8   6      380.50      366.73      3.24 o 
  -3   8   6      202.67      203.37      2.36 o 
  -2   8   6        0.79        0.25      1.10 o 
  -1   8   6       44.73       45.76      1.37 o 
   0   8   6       11.06       10.49      1.07 o 
   1   8   6      543.32      545.53      3.35 o 
   2   8   6      903.29      919.55      4.87 o 
   3   8   6     1722.53     1764.99      7.99 o 
   4   8   6      380.79      389.00      4.21 o 
   5   8   6       21.78       19.54      2.10 o 
   6   8   6       47.62       37.97      2.84 o 
   7   8   6        0.10        1.32      4.57 o 
  -8   9   6        0.23       -1.62      2.73 o 
  -7   9   6      228.37      234.29      3.80 o 
  -6   9   6      231.47      232.68      3.54 o 
  -5   9   6      212.31      211.61      3.17 o 
  -4   9   6      116.78      117.95      2.34 o 
  -3   9   6      627.01      614.65      4.92 o 
  -2   9   6       93.81       87.19      2.13 o 
  -1   9   6       51.92       51.71      1.80 o 
   0   9   6       14.89       16.85      1.26 o 
   1   9   6      821.77      829.89      4.61 o 
   2   9   6      791.18      787.87      5.15 o 
   3   9   6      140.72      133.03      2.92 o 
   4   9   6       42.02       38.96      2.47 o 
   5   9   6        0.69        0.23      2.05 o 
   6   9   6       99.80      103.52      3.39 o 
  -8  10   6       37.97       33.82      5.23 o 
  -7  10   6        2.64        1.75      2.48 o 
  -6  10   6        0.06        0.27      2.04 o 
  -5  10   6        9.86        7.73      1.84 o 
  -4  10   6      621.59      638.99      5.49 o 
  -3  10   6      118.62      119.65      3.00 o 
  -2  10   6       61.02       59.47      2.29 o 
  -1  10   6      158.06      160.38      3.04 o 
   0  10   6        1.46        1.08      1.27 o 
   1  10   6      313.76      330.37      4.43 o 
   2  10   6      113.77      114.60      2.35 o 
   3  10   6       74.08       71.87      2.45 o 
   4  10   6        1.26        1.92      1.99 o 
   5  10   6        6.15        5.40      2.42 o 
   6  10   6       10.41        7.92      2.71 o 
  -8  11   6       38.08       32.30      9.74 o 
  -7  11   6        4.50        2.05      3.20 o 
  -6  11   6       17.53       14.13      2.66 o 
  -5  11   6        5.29        3.88      1.97 o 
  -4  11   6        0.67        1.23      1.85 o 
  -3  11   6      849.21      849.51      7.79 o 
  -2  11   6      146.10      144.97      3.33 o 
  -1  11   6      565.78      572.93      5.04 o 
   0  11   6      137.12      140.28      2.57 o 
   1  11   6      164.42      166.42      3.02 o 
   2  11   6       25.50       22.89      1.90 o 
   3  11   6        2.99        2.69      2.08 o 
   4  11   6        4.09        1.98      2.28 o 
   5  11   6       21.75       18.90      2.89 o 
   6  11   6       11.52        9.92      3.39 o 
  -7  12   6        2.54        3.45      3.67 o 
  -6  12   6      120.38      132.61      3.60 o 
  -5  12   6       76.20       69.75      3.11 o 
  -4  12   6        0.11       -1.43      2.00 o 
  -3  12   6        5.40        4.02      2.27 o 
  -2  12   6        6.02        7.28      2.10 o 
  -1  12   6       34.32       31.77      2.32 o 
   0  12   6        6.54        6.16      1.75 o 
   1  12   6       48.19       48.02      2.78 o 
   2  12   6        4.79        4.76      2.12 o 
   3  12   6      181.33      185.57      3.54 o 
   4  12   6       69.82       67.31      3.20 o 
   5  12   6        2.82        2.35      2.65 o 
  -7  13   6        1.70        2.26      8.63 o 
  -6  13   6       25.31       26.23      3.59 o 
  -5  13   6        0.30        0.01      2.56 o 
  -4  13   6        1.71        1.07      2.38 o 
  -3  13   6      194.27      185.28      3.57 o 
  -2  13   6      465.50      448.15      5.71 o 
  -1  13   6      445.61      444.72      4.95 o 
   0  13   6      125.27      124.63      2.75 o 
   1  13   6      636.05      657.72      6.79 o 
   2  13   6       81.06       82.00      3.23 o 
   3  13   6      135.29      129.95      4.51 o 
   4  13   6      117.01      117.29      3.67 o 
   5  13   6       16.68       16.35      3.90 o 
  -6  14   6        1.21        4.30      7.48 o 
  -5  14   6       91.03       85.56      3.87 o 
  -4  14   6        4.07        3.47      2.72 o 
  -3  14   6      105.22       96.97      3.49 o 
  -2  14   6       89.44       87.06      3.77 o 
  -1  14   6        9.19        7.77      2.30 o 
   0  14   6       16.61       15.72      2.40 o 
   1  14   6      115.34      122.96      3.57 o 
   2  14   6       41.28       44.80      3.83 o 
   3  14   6      249.62      265.46      5.94 o 
   4  14   6      256.33      275.30      7.48 o 
  -5  15   6       16.54       20.69      5.74 o 
  -4  15   6       50.79       44.32      4.41 o 
  -3  15   6        3.72        2.37      2.93 o 
  -2  15   6        1.18        0.48      2.80 o 
  -1  15   6        6.39        4.24      2.52 o 
   0  15   6        1.26        1.00      2.65 o 
   1  15   6        0.01       -1.30      2.96 o 
   2  15   6        1.81        2.55      3.04 o 
   3  15   6        0.67        4.39      5.58 o 
  -4  16   6        3.00        2.49      7.15 o 
  -3  16   6       85.55       70.84      4.76 o 
  -2  16   6       21.30       14.91      3.46 o 
  -1  16   6       49.59       43.47      3.79 o 
   0  16   6        4.80        2.24      3.08 o 
   1  16   6       95.65      102.31      4.17 o 
   2  16   6        5.57        7.60      4.14 o 
  -1  17   6       78.72       87.18      9.48 o 
   0  17   6       17.06       14.28      5.73 o 
  -9   1   7      147.18      156.24      3.94 o 
  -8   1   7       18.90       16.48      2.48 o 
  -7   1   7      216.74      209.25      3.90 o 
  -6   1   7        0.28        1.23      1.65 o 
  -5   1   7       81.82       75.39      2.33 o 
  -4   1   7      180.90      172.94      2.88 o 
  -3   1   7      322.64      330.00      2.64 o 
  -2   1   7      274.28      254.14      2.05 o 
  -1   1   7        0.92        1.24      0.68 o 
   0   1   7       45.63       47.66      1.17 o 
   1   1   7      299.90      315.48      2.82 o 
   2   1   7      175.86      159.24      2.09 o 
   3   1   7      494.48      504.14      4.00 o 
   4   1   7        0.01       -0.50      1.29 o 
   5   1   7        0.53        0.57      1.59 o 
   6   1   7       42.51       40.70      2.58 o 
   7   1   7       11.28        9.15      2.51 o 
   8   1   7        6.41        8.85      7.95 o 
  -9   2   7       14.74       14.38      3.17 o 
  -8   2   7      145.11      138.90      3.29 o 
  -7   2   7       59.87       53.71      2.39 o 
  -6   2   7        2.66        3.13      1.52 o 
  -5   2   7        3.90        4.63      1.31 o 
  -4   2   7       13.76       10.61      1.27 o 
  -3   2   7       42.08       35.29      1.05 o 
  -2   2   7       90.48      101.30      1.33 o 
  -1   2   7      731.27      773.03      3.03 o 
   0   2   7        9.37        7.45      0.83 o 
   1   2   7       86.29       72.24      1.57 o 
   2   2   7      149.00      143.92      1.98 o 
   3   2   7       21.36       17.43      1.42 o 
   4   2   7       69.64       71.33      1.95 o 
   5   2   7        0.71        2.99      1.62 o 
   6   2   7       62.39       51.03      2.55 o 
   7   2   7       95.49       82.91      3.30 o 
   8   2   7      151.12      190.61      9.33 o 
  -9   3   7        0.26       -0.02      3.19 o 
  -8   3   7      129.92      126.10      3.33 o 
  -7   3   7      131.45      124.98      2.77 o 
  -6   3   7        5.28        5.25      1.70 o 
  -5   3   7       20.06       18.52      1.65 o 
  -4   3   7       53.90       50.87      1.73 o 
  -3   3   7      247.48      239.17      2.83 o 
  -2   3   7       66.90       67.62      1.18 o 
  -1   3   7      530.87      584.49      3.20 o 
   0   3   7        0.76        0.26      0.71 o 
   1   3   7       83.46       83.51      1.68 o 
   2   3   7        1.27        1.40      1.00 o 
   3   3   7       15.08       14.58      1.40 o 
   4   3   7        0.83        0.46      1.41 o 
   5   3   7        0.26        0.29      1.63 o 
   6   3   7       94.48      100.91      3.00 o 
   7   3   7        1.94        1.71      3.05 o 
  -9   4   7       53.86       52.68      4.12 o 
  -8   4   7       80.94       86.89      2.85 o 
  -7   4   7       17.43       14.24      2.08 o 
  -6   4   7       38.84       34.33      2.21 o 
  -5   4   7      207.94      200.82      3.06 o 
  -4   4   7      168.24      154.38      2.56 o 
  -3   4   7       96.00       96.57      1.55 o 
  -2   4   7      266.52      273.88      1.99 o 
  -1   4   7       50.42       40.79      1.06 o 
   0   4   7        9.87        9.03      0.89 o 
   1   4   7      713.90      711.46      4.27 o 
   2   4   7     1222.31     1218.39      5.94 o 
   3   4   7      687.69      667.18      4.64 o 
   4   4   7      345.68      334.43      3.71 o 
   5   4   7      274.83      250.33      3.52 o 
   6   4   7        1.72       -1.04      2.69 o 
   7   4   7      210.18      212.90      4.39 o 
  -9   5   7        6.06        2.86      3.33 o 
  -8   5   7      182.98      182.47      3.22 o 
  -7   5   7      493.87      514.99      5.00 o 
  -6   5   7      195.78      199.64      3.31 o 
  -5   5   7      270.66      275.31      3.56 o 
  -4   5   7        7.71        5.25      1.27 o 
  -3   5   7        6.07        6.05      0.97 o 
  -2   5   7       19.48       12.47      1.01 o 
  -1   5   7     1779.50     1783.68      5.34 o 
   0   5   7     1169.88     1187.75      5.06 o 
   1   5   7      180.14      174.68      2.06 o 
   2   5   7     1272.29     1278.92      6.16 o 
   3   5   7       39.35       34.10      1.78 o 
   4   5   7      216.26      219.39      2.97 o 
   5   5   7       53.23       65.00      2.34 o 
   6   5   7       97.69       87.17      3.25 o 
   7   5   7        0.26        0.98      3.27 o 
  -9   6   7       20.14        9.65      8.46 o 
  -8   6   7       12.75       13.87      2.45 o 
  -7   6   7       97.17       90.43      2.42 o 
  -6   6   7      179.01      180.44      2.78 o 
  -5   6   7      620.49      639.24      7.00 o 
  -4   6   7       31.34       32.38      1.55 o 
  -3   6   7      993.54      968.54      4.69 o 
  -2   6   7        1.56        2.62      0.94 o 
  -1   6   7       41.43       39.46      1.09 o 
   0   6   7      338.74      345.13      2.40 o 
   1   6   7      330.20      311.37      2.56 o 
   2   6   7      749.67      740.38      4.91 o 
   3   6   7      483.42      481.45      3.91 o 
   4   6   7       54.76       59.11      1.83 o 
   5   6   7      257.07      254.18      3.74 o 
   6   6   7      190.44      193.08      3.63 o 
   7   6   7       19.20       16.28      4.05 o 
  -8   7   7       34.56       33.88      3.09 o 
  -7   7   7       56.57       52.22      2.53 o 
  -6   7   7        2.66        1.17      1.57 o 
  -5   7   7       54.59       53.75      1.91 o 
  -4   7   7       93.42       84.40      1.81 o 
  -3   7   7     1102.24     1109.49      5.69 o 
  -2   7   7       29.73       28.36      1.35 o 
  -1   7   7       51.63       49.48      1.17 o 
   0   7   7       22.14       31.29      1.19 o 
   1   7   7      509.28      519.28      3.65 o 
   2   7   7        6.24        4.92      1.31 o 
   3   7   7       11.43       10.76      1.49 o 
   4   7   7      746.95      730.35      5.19 o 
   5   7   7        0.04        0.16      2.09 o 
   6   7   7       30.46       27.58      3.10 o 
  -8   8   7        4.82        1.36      2.68 o 
  -7   8   7       39.87       37.33      2.92 o 
  -6   8   7       80.85       69.01      2.32 o 
  -5   8   7       14.43       12.07      1.71 o 
  -4   8   7       72.11       67.23      1.74 o 
  -3   8   7        0.42        0.13      1.17 o 
  -2   8   7       73.57       76.21      2.39 o 
  -1   8   7        4.16        2.46      1.08 o 
   0   8   7        1.36        1.43      1.08 o 
   1   8   7      254.61      256.91      2.73 o 
   2   8   7       50.90       50.75      1.80 o 
   3   8   7        0.23        1.81      1.69 o 
   4   8   7        0.18        0.41      1.84 o 
   5   8   7        0.92        0.37      2.17 o 
   6   8   7        6.64        6.87      2.81 o 
  -8   9   7        0.21       -2.09      4.04 o 
  -7   9   7       14.80       14.98      2.59 o 
  -6   9   7       75.85       79.75      2.60 o 
  -5   9   7        4.24        4.16      1.96 o 
  -4   9   7       88.89       88.80      2.16 o 
  -3   9   7        1.82        0.98      1.58 o 
  -2   9   7       99.94       98.79      2.66 o 
  -1   9   7        0.02       -0.59      1.22 o 
   0   9   7        0.33        0.22      1.10 o 
   1   9   7      204.90      196.49      2.54 o 
   2   9   7       52.92       51.50      2.27 o 
   3   9   7      136.14      127.04      2.94 o 
   4   9   7      160.59      154.90      3.07 o 
   5   9   7       12.57       12.16      2.30 o 
   6   9   7       17.93       16.15      3.13 o 
  -8  10   7        1.30        0.76      5.92 o 
  -7  10   7       20.49       22.68      3.05 o 
  -6  10   7        5.19        7.64      2.28 o 
  -5  10   7        3.62        4.42      2.41 o 
  -4  10   7       32.19       31.07      2.75 o 
  -3  10   7       58.50       54.16      2.54 o 
  -2  10   7       86.73       83.67      2.66 o 
  -1  10   7        2.15        1.39      1.52 o 
   0  10   7      288.60      276.15      3.28 o 
   1  10   7        0.88        0.16      1.48 o 
   2  10   7        2.74        2.28      1.86 o 
   3  10   7        5.96        5.02      2.00 o 
   4  10   7      110.93      104.01      3.07 o 
   5  10   7       25.99       24.20      3.03 o 
   6  10   7      287.63      301.36     10.87 o 
  -7  11   7        0.97        0.90      3.26 o 
  -6  11   7       14.08       11.38      3.01 o 
  -5  11   7       24.84       22.67      2.87 o 
  -4  11   7        8.74        8.40      2.40 o 
  -3  11   7       71.89       66.78      2.73 o 
  -2  11   7       46.87       47.29      2.57 o 
  -1  11   7      136.68      127.16      2.56 o 
   0  11   7      100.31      101.08      2.35 o 
   1  11   7       94.90       82.62      2.46 o 
   2  11   7        6.11        4.94      1.97 o 
   3  11   7        8.33        6.66      2.30 o 
   4  11   7        0.11        1.13      2.53 o 
   5  11   7        0.89       -0.29      2.72 o 
  -6  12   7        1.03        3.49      3.50 o 
  -5  12   7       13.62       10.76      2.95 o 
  -4  12   7        1.93        0.71      2.31 o 
  -3  12   7        2.72        1.80      2.54 o 
  -2  12   7       47.99       41.61      2.89 o 
  -1  12   7        0.66        1.27      1.73 o 
   0  12   7        1.37        1.51      1.95 o 
   1  12   7       64.40       64.22      2.68 o 
   2  12   7       11.06        9.76      2.66 o 
   3  12   7        7.98        6.19      2.38 o 
   4  12   7       14.99       12.78      3.11 o 
   5  12   7       13.88       13.12      3.86 o 
  -6  13   7       18.23       21.10      5.60 o 
  -5  13   7       50.01       52.57      4.09 o 
  -4  13   7       27.82       26.23      3.03 o 
  -3  13   7       82.06       79.50      3.29 o 
  -2  13   7       28.41       25.56      3.15 o 
  -1  13   7      230.99      248.85      3.57 o 
   0  13   7      524.72      540.30      5.63 o 
   1  13   7       31.14       29.33      3.20 o 
   2  13   7      263.12      258.03      5.66 o 
   3  13   7       67.65       61.68      4.76 o 
   4  13   7      199.36      194.46      4.70 o 
  -5  14   7        0.32        0.22      3.63 o 
  -4  14   7        0.52        0.10      2.93 o 
  -3  14   7       16.81        9.50      2.93 o 
  -2  14   7      473.62      467.94      6.19 o 
  -1  14   7        0.84        1.03      2.36 o 
   0  14   7      155.05      156.76      3.90 o 
   1  14   7      179.25      194.87      4.35 o 
   2  14   7      120.07      123.26      4.64 o 
   3  14   7        3.99        1.34      3.89 o 
  -4  15   7       10.70       11.31      4.78 o 
  -3  15   7       18.71       17.99      3.70 o 
  -2  15   7       10.63       15.36      3.57 o 
  -1  15   7        2.24        0.59      2.92 o 
   0  15   7       21.71       22.43      3.55 o 
   1  15   7       21.33       22.16      3.66 o 
   2  15   7       33.44       26.58      4.61 o 
  -3  16   7        0.53        5.97      7.46 o 
  -2  16   7        0.00       -3.80      4.53 o 
  -1  16   7        0.65       -1.73      3.28 o 
   0  16   7       19.55       20.29      4.21 o 
   1  16   7       43.45       33.82      6.28 o 
  -1  17   7        0.08       -1.93      9.07 o 
  -9   0   8      106.71      106.74      5.89 o 
  -8   0   8       99.16       92.30      4.28 o 
  -7   0   8       31.74       35.01      4.31 o 
  -6   0   8      114.70      107.05      4.16 o 
  -5   0   8      871.28      875.14     23.34 o 
  -4   0   8     1459.71     1467.16     17.31 o 
  -3   0   8     1417.86     1405.34      8.50 o 
  -2   0   8       22.88       23.01      1.46 o 
  -1   0   8      699.23      596.76      4.13 o 
   0   0   8     1073.19     1135.29      7.34 o 
   1   0   8        3.41        6.08      1.94 o 
   2   0   8     2669.10     2683.50     15.42 o 
   3   0   8       80.06       67.26      2.71 o 
   4   0   8      237.38      225.55      4.51 o 
   5   0   8       19.76       22.95      3.51 o 
   6   0   8       77.72       83.07      3.61 o 
   7   0   8       82.11       86.42      4.55 o 
  -9   1   8       13.24       10.94      3.74 o 
  -8   1   8       85.30       83.75      3.29 o 
  -7   1   8       21.13       18.82      2.64 o 
  -6   1   8        1.29        0.81      1.79 o 
  -5   1   8      293.53      286.65      4.04 o 
  -4   1   8       77.69       78.43      2.28 o 
  -3   1   8      533.11      511.73      3.69 o 
  -2   1   8      712.53      702.95      5.30 o 
  -1   1   8       47.11       50.78      1.26 o 
   0   1   8      155.63      147.27      2.22 o 
   1   1   8      694.36      704.20      4.83 o 
   2   1   8       58.76       52.76      1.53 o 
   3   1   8       38.55       33.74      1.78 o 
   4   1   8        0.51       -0.49      1.60 o 
   5   1   8        0.71        0.22      1.96 o 
   6   1   8       54.24       51.50      2.73 o 
   7   1   8       44.30       54.99      3.27 o 
  -9   2   8        1.55        2.99      3.19 o 
  -8   2   8       30.36       31.45      3.01 o 
  -7   2   8       98.71       97.73      2.78 o 
  -6   2   8      133.51      133.87      3.28 o 
  -5   2   8      125.70      125.93      2.64 o 
  -4   2   8      329.28      323.70      3.57 o 
  -3   2   8     1303.30     1275.38      5.04 o 
  -2   2   8     1158.75     1195.48      4.83 o 
  -1   2   8       23.47       23.04      1.18 o 
   0   2   8       36.18       29.53      1.12 o 
   1   2   8      652.16      645.41      4.27 o 
   2   2   8       17.56       14.75      1.44 o 
   3   2   8        1.04        0.48      1.31 o 
   4   2   8       82.74       85.77      2.24 o 
   5   2   8      183.91      166.72      3.01 o 
   6   2   8        1.93        4.92      2.32 o 
   7   2   8        3.55        6.07      3.39 o 
  -9   3   8        0.13        0.85      3.66 o 
  -8   3   8        3.65        2.86      2.57 o 
  -7   3   8      418.70      434.87      5.07 o 
  -6   3   8        9.22        8.94      1.94 o 
  -5   3   8     1353.99     1350.61      9.42 o 
  -4   3   8     2356.21     2362.12      9.25 o 
  -3   3   8      368.58      358.32      2.68 o 
  -2   3   8      104.49       98.49      1.61 o 
  -1   3   8       96.67      110.55      1.63 o 
   0   3   8        0.10       -0.38      0.97 o 
   1   3   8        7.66        5.35      1.22 o 
   2   3   8        2.83        3.48      1.22 o 
   3   3   8      442.49      446.40      3.75 o 
   4   3   8       22.37       20.45      1.94 o 
   5   3   8        0.58       -0.66      1.95 o 
   6   3   8       53.54       48.36      3.08 o 
   7   3   8       93.69       98.79      6.96 o 
  -9   4   8      123.78      138.83      5.33 o 
  -8   4   8        0.06        0.29      2.50 o 
  -7   4   8       70.71       77.24      2.53 o 
  -6   4   8      169.68      162.02      3.17 o 
  -5   4   8       30.45       34.55      2.20 o 
  -4   4   8      335.56      308.88      3.16 o 
  -3   4   8       65.22       60.62      1.58 o 
  -2   4   8        3.00        3.25      0.91 o 
  -1   4   8        0.01       -0.45      0.85 o 
   0   4   8      245.43      243.27      2.57 o 
   1   4   8      215.72      220.49      2.71 o 
   2   4   8      159.45      152.04      2.47 o 
   3   4   8      166.78      154.30      2.43 o 
   4   4   8        3.30        4.15      1.72 o 
   5   4   8        7.50        3.44      2.12 o 
   6   4   8        0.58        1.28      2.67 o 
   7   4   8       61.11       70.01     10.78 o 
  -9   5   8      231.73      271.00     10.58 o 
  -8   5   8        3.74        5.25      2.37 o 
  -7   5   8      432.59      468.48      4.92 o 
  -6   5   8       11.24       13.95      2.24 o 
  -5   5   8      897.50      872.37      5.70 o 
  -4   5   8       30.10       35.06      1.60 o 
  -3   5   8       88.58       87.81      1.71 o 
  -2   5   8       72.43       83.20      1.52 o 
  -1   5   8      132.45      141.35      1.69 o 
   0   5   8        4.34        3.79      1.10 o 
   1   5   8       15.00       12.43      1.62 o 
   2   5   8        9.81        8.87      1.49 o 
   3   5   8       47.90       48.57      1.95 o 
   4   5   8      195.49      194.12      3.18 o 
   5   5   8        0.77       -0.67      2.09 o 
   6   5   8        9.69        7.19      2.95 o 
  -8   6   8      136.39      143.46      3.22 o 
  -7   6   8      308.95      330.86      3.95 o 
  -6   6   8      127.68      115.38      2.65 o 
  -5   6   8        0.05       -0.14      1.69 o 
  -4   6   8        8.64       12.16      1.71 o 
  -3   6   8      568.23      523.06      4.03 o 
  -2   6   8      649.02      678.98      3.79 o 
  -1   6   8      278.58      246.17      2.20 o 
   0   6   8      145.46      144.89      2.06 o 
   1   6   8       11.33        9.32      1.37 o 
   2   6   8       14.31       12.34      1.52 o 
   3   6   8       30.71       24.84      1.93 o 
   4   6   8       73.78       81.91      2.27 o 
   5   6   8      104.02      100.16      2.87 o 
   6   6   8       19.42       28.83      3.03 o 
  -8   7   8        0.74        1.26      2.84 o 
  -7   7   8        1.29        1.14      2.14 o 
  -6   7   8       10.49       10.67      1.96 o 
  -5   7   8        1.84        1.50      1.60 o 
  -4   7   8      201.81      192.72      3.11 o 
  -3   7   8        0.11       -0.05      1.25 o 
  -2   7   8      135.91      106.76      2.04 o 
  -1   7   8      154.90      179.65      2.14 o 
   0   7   8       38.10       41.14      1.50 o 
   1   7   8        3.87        2.19      1.38 o 
   2   7   8       12.58       10.04      1.56 o 
   3   7   8        4.72        3.91      1.57 o 
   4   7   8       19.74       17.79      2.40 o 
   5   7   8      166.80      187.76      3.55 o 
   6   7   8        0.02       -1.34      2.99 o 
  -8   8   8      186.81      199.36      7.80 o 
  -7   8   8        2.26        4.92      2.40 o 
  -6   8   8       53.39       60.40      2.30 o 
  -5   8   8        0.21        0.16      1.76 o 
  -4   8   8       21.43       17.06      2.04 o 
  -3   8   8        7.50        4.94      1.46 o 
  -2   8   8        0.66        1.38      1.63 o 
  -1   8   8      213.55      210.09      2.36 o 
   0   8   8      679.62      662.31      4.34 o 
   1   8   8      192.57      186.64      2.82 o 
   2   8   8      173.73      169.95      2.87 o 
   3   8   8       64.77       66.12      2.64 o 
   4   8   8       76.81       75.20      2.75 o 
   5   8   8        7.87        4.87      2.64 o 
   6   8   8       16.35       17.90      5.92 o 
  -8   9   8        3.09        3.71      5.79 o 
  -7   9   8      125.14      144.55      3.33 o 
  -6   9   8      173.31      184.84      3.77 o 
  -5   9   8      234.35      229.06      4.18 o 
  -4   9   8        0.10       -0.09      1.80 o 
  -3   9   8      185.90      192.59      3.16 o 
  -2   9   8     1341.43     1314.74      8.44 o 
  -1   9   8       55.24       46.85      1.90 o 
   0   9   8      360.11      342.10      3.31 o 
   1   9   8      394.20      396.32      3.99 o 
   2   9   8        1.78       -0.83      1.86 o 
   3   9   8       13.51       11.43      2.37 o 
   4   9   8       19.65       21.49      2.88 o 
   5   9   8       93.95       93.14      3.23 o 
   6   9   8       40.52       59.99     10.82 o 
  -7  10   8        1.01       -0.98      3.13 o 
  -6  10   8        0.08       -1.45      3.14 o 
  -5  10   8        0.54        0.21      3.08 o 
  -4  10   8      274.88      265.33      4.46 o 
  -3  10   8       44.23       38.62      2.32 o 
  -2  10   8      153.13      146.94      3.33 o 
  -1  10   8      344.18      330.85      3.68 o 
   0  10   8       73.30       74.32      2.11 o 
   1  10   8       76.14       72.72      2.44 o 
   2  10   8       26.18       22.32      2.57 o 
   3  10   8        3.10        1.44      2.34 o 
   4  10   8        0.40        1.14      2.58 o 
   5  10   8        2.02        0.87      3.30 o 
  -6  11   8      389.12      445.02      6.46 o 
  -5  11   8       26.97       33.18      3.41 o 
  -4  11   8      289.45      307.51      4.93 o 
  -3  11   8        2.43        1.46      2.25 o 
  -2  11   8       60.61       65.88      2.38 o 
  -1  11   8       16.16       14.28      2.01 o 
   0  11   8       41.13       46.05      2.58 o 
   1  11   8       37.85       37.45      3.03 o 
   2  11   8        0.02       -0.78      2.20 o 
   3  11   8       20.30       17.66      2.81 o 
   4  11   8        2.26        0.87      3.01 o 
   5  11   8        8.56        3.17      6.18 o 
  -6  12   8      175.54      183.33      4.61 o 
  -5  12   8        1.13        5.10      3.13 o 
  -4  12   8        0.84       -2.32      2.83 o 
  -3  12   8       43.50       48.18      3.43 o 
  -2  12   8       15.03       13.79      2.54 o 
  -1  12   8        0.11        0.60      2.22 o 
   0  12   8      187.29      170.28      3.42 o 
   1  12   8       56.90       47.89      3.95 o 
   2  12   8       23.71       22.42      3.32 o 
   3  12   8        0.68       -0.29      3.18 o 
   4  12   8       43.37       48.11      4.48 o 
  -5  13   8       18.00       16.20      3.75 o 
  -4  13   8        1.48        0.13      2.81 o 
  -3  13   8       27.90       28.39      3.49 o 
  -2  13   8       21.48       27.35      2.85 o 
  -1  13   8       73.87       75.40      3.12 o 
   0  13   8        6.07        9.14      2.71 o 
   1  13   8       30.93       28.06      3.93 o 
   2  13   8        0.76       -2.02      3.70 o 
   3  13   8        1.02        1.92      3.58 o 
   4  13   8       13.57        8.56      7.95 o 
  -5  14   8       70.84       59.83      9.70 o 
  -4  14   8       16.70       11.98      3.12 o 
  -3  14   8       20.40       17.54      3.58 o 
  -2  14   8        7.08        3.99      2.73 o 
  -1  14   8      175.34      187.95      4.36 o 
   0  14   8        0.64        3.27      2.98 o 
   1  14   8       10.26        4.62      3.83 o 
   2  14   8       22.50       25.70      4.56 o 
  -4  15   8       42.42       37.43      9.38 o 
  -3  15   8      229.20      214.66      6.66 o 
  -2  15   8       63.82       56.72      3.95 o 
  -1  15   8        0.48       -1.23      3.53 o 
   0  15   8        3.72        5.74      3.57 o 
   1  15   8        0.19        0.53      7.52 o 
  -2  16   8       32.59       32.89      9.01 o 
   0  16   8       57.77       67.09      9.98 o 
  -8   1   9      152.43      165.03      3.73 o 
  -7   1   9        0.12        0.15      2.35 o 
  -6   1   9      368.06      375.49      5.02 o 
  -5   1   9      240.06      235.27      3.89 o 
  -4   1   9        8.50        7.42      1.52 o 
  -3   1   9      763.60      758.60      4.69 o 
  -2   1   9       17.72       16.11      1.49 o 
  -1   1   9     1876.69     1921.78      8.72 o 
   0   1   9      332.19      334.13      3.43 o 
   1   1   9      246.57      252.35      3.24 o 
   2   1   9     1006.16     1028.01      5.94 o 
   3   1   9       82.01       84.88      2.23 o 
   4   1   9       94.29       98.94      2.51 o 
   5   1   9       37.39       32.79      2.70 o 
   6   1   9        0.00       -0.53      2.64 o 
  -9   2   9        0.33        2.03      7.10 o 
  -8   2   9       45.01       46.71      3.34 o 
  -7   2   9        2.41        0.61      2.47 o 
  -6   2   9      172.90      172.27      3.73 o 
  -5   2   9      959.86      982.26      9.44 o 
  -4   2   9     1653.14     1664.04     10.29 o 
  -3   2   9      712.61      705.33      5.14 o 
  -2   2   9       54.08       55.02      1.54 o 
  -1   2   9       68.78       64.44      2.04 o 
   0   2   9      106.74      103.67      2.93 o 
   1   2   9       48.55       45.84      1.86 o 
   2   2   9      146.25      151.28      2.62 o 
   3   2   9      211.10      209.47      3.09 o 
   4   2   9       19.41       15.62      2.15 o 
   5   2   9       17.93       16.53      2.39 o 
   6   2   9        0.40        0.47      3.08 o 
  -9   3   9       10.81       10.68      7.46 o 
  -8   3   9        5.11        2.45      2.92 o 
  -7   3   9       56.90       57.45      3.45 o 
  -6   3   9       72.12       60.46      2.60 o 
  -5   3   9      684.18      724.43      5.78 o 
  -4   3   9        0.25        1.69      1.42 o 
  -3   3   9      209.46      209.26      2.97 o 
  -2   3   9       27.03       25.03      1.36 o 
  -1   3   9        5.10        3.55      1.01 o 
   0   3   9       95.39       94.47      2.50 o 
   1   3   9       42.84       37.40      2.00 o 
   2   3   9      233.09      227.47      3.08 o 
   3   3   9      376.26      388.17      3.73 o 
   4   3   9       15.20       13.08      2.14 o 
   5   3   9        7.83        6.75      2.48 o 
   6   3   9       70.11       79.34      3.86 o 
  -8   4   9       60.96       56.52      3.46 o 
  -7   4   9       24.17       15.90      2.63 o 
  -6   4   9      133.66      121.56      3.00 o 
  -5   4   9       78.84       73.03      2.33 o 
  -4   4   9       26.21       33.05      1.98 o 
  -3   4   9      213.56      196.20      2.29 o 
  -2   4   9       19.07       12.05      1.25 o 
  -1   4   9        9.66       11.98      1.19 o 
   0   4   9      523.34      495.19      4.30 o 
   1   4   9       56.09       61.19      2.32 o 
   2   4   9      178.46      163.82      2.72 o 
   3   4   9        3.77        3.91      1.66 o 
   4   4   9       53.62       44.87      2.53 o 
   5   4   9        6.26        8.24      2.69 o 
   6   4   9        6.67        6.36      3.16 o 
  -8   5   9        9.02       12.59      2.64 o 
  -7   5   9      214.00      208.55      3.94 o 
  -6   5   9       94.00       82.47      2.77 o 
  -5   5   9        4.41        4.18      1.70 o 
  -4   5   9      149.61      132.20      2.78 o 
  -3   5   9       12.34       15.57      1.42 o 
  -2   5   9       86.34       94.04      1.68 o 
  -1   5   9      107.88      109.42      1.75 o 
   0   5   9       14.41        5.81      1.46 o 
   1   5   9       23.31       23.94      2.28 o 
   2   5   9      161.00      150.10      3.00 o 
   3   5   9       48.51       46.94      2.30 o 
   4   5   9        0.04       -0.84      2.02 o 
   5   5   9        0.54        1.06      2.31 o 
   6   5   9       61.61       65.39      5.77 o 
  -8   6   9       23.46       18.91      2.91 o 
  -7   6   9       28.94       29.12      2.59 o 
  -6   6   9        0.48       -0.94      2.04 o 
  -5   6   9        0.18        0.71      1.84 o 
  -4   6   9      371.21      349.72      4.13 o 
  -3   6   9      656.41      633.64      4.62 o 
  -2   6   9      136.25      129.19      1.94 o 
  -1   6   9        1.35        1.00      1.09 o 
   0   6   9      333.33      299.83      3.29 o 
   1   6   9        0.36       -0.26      1.69 o 
   2   6   9       57.57       51.51      2.09 o 
   3   6   9        1.38        0.85      1.84 o 
   4   6   9      144.03      138.38      2.74 o 
   5   6   9      135.10      163.00      3.53 o 
   6   6   9        0.45        1.43      7.61 o 
  -8   7   9       31.98       24.82      5.51 o 
  -7   7   9       27.48       23.92      2.66 o 
  -6   7   9      100.81      111.04      2.99 o 
  -5   7   9      194.77      183.40      3.40 o 
  -4   7   9       24.50       31.03      2.23 o 
  -3   7   9       17.12       13.25      1.71 o 
  -2   7   9      121.75      117.34      2.22 o 
  -1   7   9       45.88       34.39      1.71 o 
   0   7   9       14.03        9.56      1.62 o 
   1   7   9        3.00        3.37      1.75 o 
   2   7   9       25.06       25.15      2.28 o 
   3   7   9       51.79       52.28      2.49 o 
   4   7   9       10.36        7.66      2.38 o 
   5   7   9      125.90      136.28      3.47 o 
  -8   8   9       15.52       18.02      8.25 o 
  -7   8   9      181.28      196.02      4.12 o 
  -6   8   9        0.10        0.16      2.58 o 
  -5   8   9        6.84        5.44      2.01 o 
  -4   8   9       15.19        8.92      1.96 o 
  -3   8   9       53.44       50.46      2.13 o 
  -2   8   9       79.63       57.32      2.19 o 
  -1   8   9       90.27       80.42      2.13 o 
   0   8   9        9.59        7.25      1.66 o 
   1   8   9        8.51        5.13      1.84 o 
   2   8   9       16.08       11.21      2.03 o 
   3   8   9       57.57       62.18      2.92 o 
   4   8   9       26.56       29.64      3.20 o 
   5   8   9       74.92       75.81      3.53 o 
  -7   9   9        0.86        0.54      3.37 o 
  -6   9   9       30.97       26.88      3.51 o 
  -5   9   9       35.84       29.70      2.94 o 
  -4   9   9       35.77       32.50      2.80 o 
  -3   9   9       41.62       42.56      2.26 o 
  -2   9   9       97.27       96.96      2.56 o 
  -1   9   9       68.65       58.23      2.36 o 
   0   9   9      152.30      140.39      2.96 o 
   1   9   9       16.81       15.69      2.15 o 
   2   9   9        0.13       -0.18      2.25 o 
   3   9   9      224.40      231.04      4.07 o 
   4   9   9        5.48        3.50      3.03 o 
  -6  10   9       20.04       17.08      3.20 o 
  -5  10   9       21.55       21.31      3.38 o 
  -4  10   9       10.80        9.16      3.08 o 
  -3  10   9       63.61       59.40      2.48 o 
  -2  10   9      179.35      196.75      3.45 o 
  -1  10   9      102.08      104.74      3.06 o 
   0  10   9       17.87       12.04      2.30 o 
   1  10   9      116.62      116.62      3.95 o 
   2  10   9       12.54        9.68      2.60 o 
   3  10   9        5.83        4.29      2.43 o 
   4  10   9       18.31       18.57      3.29 o 
  -6  11   9       17.52       28.21      4.14 o 
  -5  11   9       22.11       19.82      3.66 o 
  -4  11   9       22.45       11.83      3.47 o 
  -3  11   9       74.28       79.08      3.03 o 
  -2  11   9        1.97        1.58      2.27 o 
  -1  11   9       16.60       12.25      2.68 o 
   0  11   9       83.43       80.27      3.20 o 
   1  11   9       33.06       27.95      3.62 o 
   2  11   9        0.60        0.35      3.23 o 
   3  11   9       31.82       37.52      3.53 o 
   4  11   9      120.46      126.28      6.62 o 
  -5  12   9       22.47       22.45      4.59 o 
  -4  12   9       94.50      101.59      4.20 o 
  -3  12   9       32.85       27.62      3.21 o 
  -2  12   9       65.01       60.53      3.15 o 
  -1  12   9       95.75       96.58      3.43 o 
   0  12   9       10.21        7.79      2.85 o 
   1  12   9        1.89        1.85      3.18 o 
   2  12   9       25.74       24.59      3.60 o 
   3  12   9       72.97       79.46      3.98 o 
  -5  13   9      139.59      154.67      8.49 o 
  -4  13   9      211.99      254.14      6.00 o 
  -3  13   9        2.69        1.89      3.31 o 
  -2  13   9       17.60       14.61      2.95 o 
  -1  13   9       54.13       47.79      4.01 o 
   0  13   9      200.77      211.17      5.14 o 
   1  13   9       47.69       52.13      4.78 o 
   2  13   9        5.15        3.52      4.24 o 
   3  13   9        1.74       -3.81      8.27 o 
  -4  14   9       19.31       15.74      4.71 o 
  -3  14   9       20.92       22.09      3.36 o 
  -2  14   9      172.70      201.88      4.61 o 
  -1  14   9        0.22       -1.23      3.44 o 
   0  14   9       97.21      107.33      6.43 o 
   1  14   9        6.89        7.07      7.65 o 
  -1  15   9       32.27       46.17      8.31 o 
  -8   0  10       29.75       28.70      5.90 o 
  -7   0  10       37.94       31.45      5.20 o 
  -6   0  10        5.60        6.74      3.41 o 
  -5   0  10       51.66       40.87      4.23 o 
  -4   0  10        0.10        1.21      2.02 o 
  -3   0  10     1259.17     1235.26     11.52 o 
  -2   0  10      316.84      299.64      8.27 o 
  -1   0  10     4173.13     4162.35     29.59 o 
   0   0  10      186.28      183.47      6.83 o 
   1   0  10      144.91      146.41      4.42 o 
   2   0  10      440.09      434.36      7.40 o 
   3   0  10       10.76       10.04      2.88 o 
   4   0  10       69.11       59.08      4.11 o 
   5   0  10       96.87      111.68      4.77 o 
   6   0  10        5.38        6.89      7.51 o 
  -8   1  10        0.37        1.50      2.99 o 
  -7   1  10        2.55        4.29      2.82 o 
  -6   1  10      125.08      130.49      3.43 o 
  -5   1  10      323.64      336.60      4.67 o 
  -4   1  10      101.85       94.61      2.67 o 
  -3   1  10      459.98      457.17      5.10 o 
  -2   1  10      321.30      310.48      4.88 o 
  -1   1  10       21.22       20.97      2.40 o 
   0   1  10       79.23       78.17      2.43 o 
   1   1  10       17.28       15.13      2.10 o 
   2   1  10      759.28      763.41      6.72 o 
   3   1  10       50.63       47.62      2.44 o 
   4   1  10        0.57       -0.52      2.19 o 
   5   1  10       64.95       72.23      3.19 o 
   6   1  10        1.64       -0.74      5.09 o 
  -8   2  10        1.84        1.45      3.06 o 
  -7   2  10        5.49        3.07      2.68 o 
  -6   2  10       30.03       27.80      3.01 o 
  -5   2  10      857.35      898.98      7.50 o 
  -4   2  10       20.65       19.20      2.28 o 
  -3   2  10      492.94      485.47      4.55 o 
  -2   2  10       33.99       35.34      2.05 o 
  -1   2  10     1309.45     1273.38      7.74 o 
   0   2  10       26.51       28.84      2.14 o 
   1   2  10     1356.17     1406.76      8.82 o 
   2   2  10      129.85      140.45      2.72 o 
   3   2  10        1.59        0.63      1.90 o 
   4   2  10       21.71       21.52      2.29 o 
   5   2  10       35.02       41.40      3.53 o 
   6   2  10       16.40       12.18      7.17 o 
  -8   3  10       63.07       57.90      3.83 o 
  -7   3  10      349.77      363.96      5.56 o 
  -6   3  10        1.75        0.72      2.23 o 
  -5   3  10      426.76      409.33      6.13 o 
  -4   3  10        3.35        1.95      1.75 o 
  -3   3  10      139.13      124.12      2.36 o 
  -2   3  10       48.77       38.02      1.63 o 
  -1   3  10        4.88        3.01      1.73 o 
   0   3  10      247.09      243.95      4.54 o 
   1   3  10     2012.85     2033.88     10.69 o 
   2   3  10       14.90       12.63      1.98 o 
   3   3  10      981.74     1022.42      7.63 o 
   4   3  10      212.38      217.62      3.93 o 
   5   3  10      124.00      137.86      3.61 o 
   6   3  10        0.01       -4.48     10.37 o 
  -8   4  10       14.28       13.61      3.37 o 
  -7   4  10       41.65       47.35      3.98 o 
  -6   4  10        0.23        0.12      2.60 o 
  -5   4  10       27.70       27.86      2.86 o 
  -4   4  10      199.44      191.15      3.21 o 
  -3   4  10      108.91       95.93      2.00 o 
  -2   4  10       35.00       37.67      1.51 o 
  -1   4  10       85.36       67.77      2.02 o 
   0   4  10        4.04        2.50      1.92 o 
   1   4  10      255.38      284.13      4.38 o 
   2   4  10      409.91      415.38      4.77 o 
   3   4  10       69.75       74.57      2.62 o 
   4   4  10       91.53       91.69      2.85 o 
   5   4  10       59.30       62.35      4.00 o 
  -8   5  10        1.29        1.43      5.06 o 
  -7   5  10      346.54      361.44      5.13 o 
  -6   5  10       41.20       46.05      2.79 o 
  -5   5  10      400.14      391.02      4.66 o 
  -4   5  10       62.60       50.73      2.33 o 
  -3   5  10        9.09        6.13      1.53 o 
  -2   5  10      261.19      248.48      2.61 o 
  -1   5  10       51.73       36.86      1.86 o 
   0   5  10       44.60       42.11      2.55 o 
   1   5  10      788.12      779.79      6.90 o 
   2   5  10        0.37        0.35      1.80 o 
   3   5  10      425.21      446.59      5.24 o 
   4   5  10        7.44        4.94      2.39 o 
   5   5  10       94.71       92.54      3.94 o 
  -8   6  10        3.01        0.13      7.02 o 
  -7   6  10        7.15        8.34      2.96 o 
  -6   6  10      155.43      154.85      3.48 o 
  -5   6  10       84.31       82.64      2.75 o 
  -4   6  10      241.32      222.43      3.54 o 
  -3   6  10      409.23      393.84      3.91 o 
  -2   6  10       13.40       11.46      1.44 o 
  -1   6  10      754.54      733.37      4.68 o 
   0   6  10      180.09      164.03      3.09 o 
   1   6  10      357.32      359.70      4.39 o 
   2   6  10      244.37      239.67      3.56 o 
   3   6  10       38.95       37.97      2.69 o 
   4   6  10       18.04       17.60      2.58 o 
   5   6  10      266.22      283.93      5.48 o 
  -7   7  10        0.00       -0.05      2.95 o 
  -6   7  10       11.36       14.43      3.10 o 
  -5   7  10       67.59       70.35      2.86 o 
  -4   7  10      102.37       92.42      2.57 o 
  -3   7  10      182.32      186.81      2.90 o 
  -2   7  10      184.10      164.49      2.71 o 
  -1   7  10      133.90      123.60      2.73 o 
   0   7  10      184.55      154.35      2.78 o 
   1   7  10      104.55      105.11      2.79 o 
   2   7  10       55.99       43.82      2.45 o 
   3   7  10       49.77       52.74      2.77 o 
   4   7  10        9.24       12.32      3.12 o 
  -7   8  10       21.50       26.96      5.04 o 
  -6   8  10        9.17        7.85      2.88 o 
  -5   8  10       23.87       23.59      2.79 o 
  -4   8  10        0.02        0.68      2.21 o 
  -3   8  10       89.99       86.38      2.38 o 
  -2   8  10        1.18        0.83      2.31 o 
  -1   8  10      103.83      106.16      3.11 o 
   0   8  10       22.05       14.33      2.01 o 
   1   8  10      100.76       97.29      2.87 o 
   2   8  10       89.46       93.32      2.71 o 
   3   8  10        4.52        5.97      2.45 o 
   4   8  10       38.09       41.03      3.90 o 
  -7   9  10       24.97       30.56      8.46 o 
  -6   9  10        4.68        5.70      3.79 o 
  -5   9  10       18.52       18.28      3.11 o 
  -4   9  10        2.19        0.60      2.72 o 
  -3   9  10       44.41       42.48      2.37 o 
  -2   9  10      571.90      542.13      6.02 o 
  -1   9  10      162.46      171.04      3.29 o 
   0   9  10       43.68       32.19      2.79 o 
   1   9  10       25.57       21.25      2.76 o 
   2   9  10        3.11        3.72      2.57 o 
   3   9  10        2.06        2.07      2.84 o 
   4   9  10       16.47       22.24      7.88 o 
  -6  10  10       70.77       74.95      6.32 o 
  -5  10  10      247.75      257.33      5.74 o 
  -4  10  10       47.25       35.20      4.22 o 
  -3  10  10        1.70       -0.22      2.23 o 
  -2  10  10        2.94        2.71      2.75 o 
  -1  10  10       26.40       29.88      3.19 o 
   0  10  10      251.66      259.73      4.07 o 
   1  10  10       77.59       76.92      3.92 o 
   2  10  10        6.94        8.52      2.87 o 
   3  10  10        0.08       -1.76      3.16 o 
  -5  11  10      200.00      202.51      5.49 o 
  -4  11  10       75.37       70.99      3.69 o 
  -3  11  10      150.80      163.62      3.52 o 
  -2  11  10       71.92       60.95      3.54 o 
  -1  11  10        1.96        4.24      2.72 o 
   0  11  10       21.71       27.80      3.37 o 
   1  11  10       38.00       40.02      3.99 o 
   2  11  10      344.56      404.05      7.19 o 
   3  11  10      216.09      240.71      6.90 o 
  -4  12  10       16.26       11.57      4.24 o 
  -3  12  10      159.63      159.13      3.69 o 
  -2  12  10       29.62       33.09      3.78 o 
  -1  12  10       33.78       29.94      3.81 o 
   0  12  10       18.93       11.19      4.83 o 
   1  12  10      162.53      178.22      5.05 o 
   2  12  10        3.64        7.61      6.91 o 
  -4  13  10       98.12      108.42      9.52 o 
  -3  13  10       23.52       26.73      3.63 o 
  -2  13  10       12.48        6.93      3.35 o 
  -1  13  10       38.78       31.62      4.64 o 
   0  13  10       14.43       15.30      5.46 o 
   1  13  10        1.02        0.74      7.86 o 
  -3  14  10      162.47      180.19     10.18 o 
  -2  14  10       17.41       18.63      7.73 o 
  -8   1  11       39.27       39.27      6.75 o 
  -7   1  11        4.49        3.76      3.26 o 
  -6   1  11       77.36       68.88      4.01 o 
  -5   1  11       15.79       14.73      3.07 o 
  -4   1  11       53.46       58.83      2.59 o 
  -3   1  11      127.43      130.24      3.18 o 
  -2   1  11        1.75        1.83      1.81 o 
  -1   1  11       16.69       17.99      2.96 o 
   0   1  11        0.58       -1.64      2.45 o 
   1   1  11       94.61       91.31      3.37 o 
   2   1  11       35.11       36.52      3.44 o 
   3   1  11        7.42        7.61      2.17 o 
   4   1  11       39.57       42.64      3.14 o 
   5   1  11       92.65       98.49      3.94 o 
  -8   2  11       31.50       28.04      6.24 o 
  -7   2  11       62.27       69.89      3.90 o 
  -6   2  11       20.36       18.21      3.40 o 
  -5   2  11       32.32       29.54      3.02 o 
  -4   2  11      167.11      155.93      4.02 o 
  -3   2  11        0.34       -0.04      1.80 o 
  -2   2  11       33.37       22.50      2.82 o 
  -1   2  11      304.01      318.25      5.14 o 
   0   2  11      110.96      102.82      3.48 o 
   1   2  11      756.86      775.98      7.04 o 
   2   2  11        2.21        1.89      2.55 o 
   3   2  11       94.80       94.86      3.10 o 
   4   2  11        6.82        3.57      2.60 o 
   5   2  11       33.26       48.69      4.55 o 
  -8   3  11        0.00       -0.45      7.98 o 
  -7   3  11      103.85      114.90      4.66 o 
  -6   3  11       85.60       89.39      4.19 o 
  -5   3  11      136.31      137.51      4.03 o 
  -4   3  11       81.03       80.52      2.81 o 
  -3   3  11       25.91       22.20      2.40 o 
  -2   3  11       59.52       55.13      2.51 o 
  -1   3  11        4.24        2.75      2.25 o 
   0   3  11      257.98      257.52      4.18 o 
   1   3  11      316.41      328.92      4.79 o 
   2   3  11        9.37        8.18      2.38 o 
   3   3  11      112.86      103.04      3.60 o 
   4   3  11       11.62       15.23      3.17 o 
   5   3  11        0.07       -2.39      5.72 o 
  -7   4  11       59.04       62.27      5.10 o 
  -6   4  11       55.66       46.89      4.02 o 
  -5   4  11        4.13        3.46      2.89 o 
  -4   4  11       24.58       20.81      2.20 o 
  -3   4  11      100.82      104.85      2.20 o 
  -2   4  11       73.52       72.46      2.56 o 
  -1   4  11       22.13       14.53      1.96 o 
   0   4  11        8.43       11.20      2.27 o 
   1   4  11        5.77        5.97      2.33 o 
   2   4  11        3.75        6.53      2.42 o 
   3   4  11      503.43      521.57      5.82 o 
   4   4  11      197.12      214.44      4.59 o 
   5   4  11       60.13       60.93      7.07 o 
  -7   5  11        0.42       -0.40      3.56 o 
  -6   5  11       41.21       34.82      3.06 o 
  -5   5  11       71.39       65.30      2.99 o 
  -4   5  11       89.97       98.75      2.68 o 
  -3   5  11      175.15      174.95      3.05 o 
  -2   5  11      159.75      152.25      2.87 o 
  -1   5  11        0.09       -0.16      1.84 o 
   0   5  11        3.51        0.08      2.32 o 
   1   5  11      365.22      372.53      5.25 o 
   2   5  11       15.57       12.16      2.57 o 
   3   5  11      339.93      360.35      5.68 o 
   4   5  11        0.01        0.82      2.92 o 
  -7   6  11       19.44       19.11      3.71 o 
  -6   6  11      271.54      272.33      5.09 o 
  -5   6  11       17.40       22.22      2.60 o 
  -4   6  11       41.17       44.51      2.82 o 
  -3   6  11        6.00        5.91      1.96 o 
  -2   6  11        0.90        0.42      1.64 o 
  -1   6  11      360.26      360.17      4.91 o 
   0   6  11      309.79      304.66      4.17 o 
   1   6  11       23.07       25.39      2.75 o 
   2   6  11        9.25        8.06      2.44 o 
   3   6  11       42.09       39.55      2.98 o 
   4   6  11       24.38       23.17      3.67 o 
  -7   7  11        2.01        0.10      5.03 o 
  -6   7  11      150.03      160.96      3.73 o 
  -5   7  11        1.38       -0.64      2.68 o 
  -4   7  11       23.19       21.33      2.77 o 
  -3   7  11        1.71        0.88      2.08 o 
  -2   7  11        0.83        1.76      2.01 o 
  -1   7  11       28.22       18.47      2.71 o 
   0   7  11      117.98      120.36      3.00 o 
   1   7  11      426.95      457.72      5.24 o 
   2   7  11        0.30       -1.49      2.67 o 
   3   7  11       29.86       28.48      3.05 o 
  -6   8  11        0.02        0.02      3.06 o 
  -5   8  11      241.42      247.65      4.77 o 
  -4   8  11       56.10       64.12      3.69 o 
  -3   8  11        5.16        3.49      2.40 o 
  -2   8  11       64.82       51.13      3.12 o 
  -1   8  11        0.54       -0.20      2.49 o 
   0   8  11      198.62      193.07      3.58 o 
   1   8  11       35.12       33.33      3.12 o 
   2   8  11       32.68       28.45      3.32 o 
   3   8  11       68.45       70.63      4.06 o 
  -6   9  11        0.85        0.18      6.77 o 
  -5   9  11        0.93        1.43      3.51 o 
  -4   9  11        2.23        1.83      2.67 o 
  -3   9  11      136.37      140.92      3.58 o 
  -2   9  11        1.13        0.63      2.81 o 
  -1   9  11       72.85       69.86      3.53 o 
   0   9  11       91.87       96.95      3.42 o 
   1   9  11        8.63        6.65      3.10 o 
   2   9  11       76.36       79.47      4.24 o 
   3   9  11        4.02        3.64      6.62 o 
  -5  10  11      141.40      142.32      5.26 o 
  -4  10  11        1.35        0.92      3.03 o 
  -3  10  11        0.00       -1.45      3.21 o 
  -2  10  11       25.84       30.61      3.71 o 
  -1  10  11       31.97       25.18      4.21 o 
   0  10  11       11.50       15.88      3.77 o 
   1  10  11       52.22       52.35      4.53 o 
   2  10  11        2.13       -0.10      4.16 o 
   3  10  11       45.15       41.23      8.71 o 
  -4  11  11       89.88      103.66      4.04 o 
  -3  11  11        0.29        0.75      3.69 o 
  -2  11  11       39.08       35.42      4.01 o 
  -1  11  11        0.00       -3.97      3.97 o 
   0  11  11       16.05       15.95      5.15 o 
   1  11  11       66.98       64.77      5.10 o 
  -4  12  11       10.65        5.42      7.56 o 
  -3  12  11       22.88       29.46      4.87 o 
  -2  12  11        5.97        7.18      3.86 o 
  -1  12  11        6.68        6.81      4.37 o 
   0  12  11       60.90       76.28      9.41 o 
   1  12  11        2.54        9.21      7.31 o 
  -3  13  11       70.26       68.36      9.68 o 
  -2  13  11        8.99        3.86      8.40 o 
  -7   0  12       32.43       33.66      7.31 o 
  -6   0  12       75.79       65.73      8.32 o 
  -5   0  12      289.93      305.51     10.23 o 
  -4   0  12       15.66       12.66      3.49 o 
  -3   0  12        6.72        6.63      3.20 o 
  -2   0  12       20.40       17.58      3.01 o 
  -1   0  12      357.94      321.26      9.76 o 
   0   0  12       93.07       90.59      6.11 o 
   1   0  12        1.65        6.96      4.92 o 
   2   0  12        0.68        3.12      5.58 o 
   3   0  12        1.74        2.65      4.14 o 
   4   0  12        1.04        1.37      5.24 o 
  -7   1  12        5.83        5.06      3.96 o 
  -6   1  12       12.87        8.08      4.50 o 
  -5   1  12       62.28       60.93      5.27 o 
  -4   1  12        0.31       -0.14      2.35 o 
  -3   1  12        4.52        3.89      2.24 o 
  -2   1  12      171.02      159.71      4.15 o 
  -1   1  12       52.47       58.10      3.80 o 
   0   1  12        0.41       -1.05      3.01 o 
   1   1  12       28.28       24.08      4.17 o 
   2   1  12        0.47        1.34      3.83 o 
   3   1  12        3.49        1.77      3.47 o 
   4   1  12       38.38       37.72      4.45 o 
  -7   2  12        1.43       -1.81      5.19 o 
  -6   2  12        4.63        1.62      3.90 o 
  -5   2  12        4.90        4.65      3.95 o 
  -4   2  12       10.46       12.03      2.93 o 
  -3   2  12      130.51      147.38      3.59 o 
  -2   2  12      212.83      209.97      4.67 o 
  -1   2  12        0.52        0.26      2.66 o 
   0   2  12       30.49       32.33      3.53 o 
   1   2  12        2.73        3.63      3.40 o 
   2   2  12        8.88        7.03      3.15 o 
   3   2  12        0.09       -0.43      3.54 o 
   4   2  12        0.40        0.90      4.19 o 
  -7   3  12       51.16       50.37      6.82 o 
  -6   3  12        2.10        0.79      3.71 o 
  -5   3  12      301.30      311.28      7.38 o 
  -4   3  12       11.57       11.35      2.95 o 
  -3   3  12        2.83        0.67      2.03 o 
  -2   3  12       14.63       13.35      2.93 o 
  -1   3  12        2.52        3.67      2.76 o 
   0   3  12      254.67      254.38      5.14 o 
   1   3  12        0.08       -1.09      2.34 o 
   2   3  12        6.24        5.56      3.23 o 
   3   3  12      139.00      133.76      4.76 o 
   4   3  12        6.12        5.16      5.90 o 
  -7   4  12        0.00       -2.95      7.14 o 
  -6   4  12       63.06       71.07      5.57 o 
  -5   4  12       16.19       16.57      3.29 o 
  -4   4  12       67.33       64.89      3.29 o 
  -3   4  12        0.27       -0.74      1.98 o 
  -2   4  12       32.06       35.05      2.98 o 
  -1   4  12        0.10        0.12      2.15 o 
   0   4  12      107.25      103.81      3.72 o 
   1   4  12        0.08        0.72      2.72 o 
   2   4  12      139.91      137.19      3.84 o 
   3   4  12       40.18       41.66      4.56 o 
   4   4  12        7.57        8.61      7.25 o 
  -6   5  12       67.14       68.88      4.38 o 
  -5   5  12        1.19        2.36      2.99 o 
  -4   5  12      117.30      127.81      3.13 o 
  -3   5  12       43.66       37.26      2.75 o 
  -2   5  12        9.80        4.00      2.64 o 
  -1   5  12       17.99       17.57      2.91 o 
   0   5  12       18.00       13.63      2.67 o 
   1   5  12      171.98      154.95      3.85 o 
   2   5  12       19.39       24.62      3.52 o 
   3   5  12        7.49        6.88      3.33 o 
  -6   6  12       45.27       54.86      4.07 o 
  -5   6  12       35.83       29.39      3.23 o 
  -4   6  12       47.43       61.81      3.35 o 
  -3   6  12        1.87        2.45      2.95 o 
  -2   6  12       93.90       81.81      4.40 o 
  -1   6  12        9.77        8.81      2.74 o 
   0   6  12      158.95      177.87      3.51 o 
   1   6  12        0.35        0.13      2.53 o 
   2   6  12       19.29       12.56      2.93 o 
   3   6  12       91.53       85.11      4.04 o 
  -6   7  12        6.84        6.05      3.88 o 
  -5   7  12       27.38       19.82      3.22 o 
  -4   7  12       64.07       56.01      3.94 o 
  -3   7  12      131.12      132.56      4.11 o 
  -2   7  12      108.27      117.37      4.87 o 
  -1   7  12       76.01       79.66      3.23 o 
   0   7  12       16.64        9.58      3.11 o 
   1   7  12        7.55        8.54      2.98 o 
   2   7  12       13.83        6.28      3.10 o 
  -6   8  12        5.44       11.37      7.19 o 
  -5   8  12       74.43       83.90      4.58 o 
  -4   8  12      115.19      111.81      4.06 o 
  -3   8  12        3.57        6.52      3.73 o 
  -2   8  12        0.00        0.12      4.16 o 
  -1   8  12        0.37        0.03      3.31 o 
   0   8  12      185.77      175.67      4.07 o 
   1   8  12        9.77        7.53      2.99 o 
   2   8  12       53.53       57.93      4.09 o 
  -5   9  12      221.61      225.27      5.56 o 
  -4   9  12        0.53       -0.90      4.49 o 
  -3   9  12        0.00        0.17      3.77 o 
  -2   9  12        2.70       -1.58      3.83 o 
  -1   9  12       34.07       34.26      4.12 o 
   0   9  12        2.63        2.17      3.69 o 
   1   9  12       75.12       72.15      4.02 o 
   2   9  12      162.83      177.51      8.80 o 
  -4  10  12        5.66        3.30      4.29 o 
  -3  10  12       69.59       71.68      4.46 o 
  -2  10  12       53.69       59.52      5.15 o 
  -1  10  12        0.09       -0.24      4.77 o 
   0  10  12       12.93       11.37      4.79 o 
   1  10  12        6.62        8.65      8.68 o 
  -3  11  12        2.30        1.44      4.58 o 
  -2  11  12       15.33       23.46      4.88 o 
  -1  11  12       25.08       35.65      5.17 o 
  -6   1  13       85.56       81.35      6.74 o 
  -5   1  13        0.29        1.01      4.13 o 
  -4   1  13        4.03        2.59      2.83 o 
  -3   1  13       22.63       18.01      2.73 o 
  -2   1  13        2.26        2.40      2.50 o 
  -1   1  13      217.24      214.78      6.20 o 
   0   1  13        8.46        8.37      3.94 o 
   1   1  13       12.08        9.58      3.99 o 
   2   1  13        3.44        2.04      4.37 o 
  -6   2  13        0.65       -3.37      5.73 o 
  -5   2  13       93.79      123.17      5.37 o 
  -4   2  13       46.67       51.94      4.37 o 
  -3   2  13       18.20       13.68      2.82 o 
  -2   2  13        5.96        6.68      3.37 o 
  -1   2  13       22.07       15.92      3.90 o 
   0   2  13       40.02       40.35      5.01 o 
   1   2  13        7.78        5.10      3.76 o 
   2   2  13       33.05       30.12      5.44 o 
  -6   3  13       13.50       11.45      6.68 o 
  -5   3  13        0.73       -0.92      4.44 o 
  -4   3  13       30.30       27.99      3.23 o 
  -3   3  13      346.42      387.02      5.66 o 
  -2   3  13        1.53       -0.80      3.21 o 
  -1   3  13        5.89        7.07      2.90 o 
   0   3  13       27.20       29.56      4.26 o 
   1   3  13        6.12        3.76      3.81 o 
   2   3  13       88.82       98.60      5.60 o 
   3   3  13        5.24        8.60      8.72 o 
  -6   4  13      162.60      167.35      8.90 o 
  -5   4  13        1.31       -1.07      4.32 o 
  -4   4  13       34.08       34.87      4.29 o 
  -3   4  13       21.62       15.43      2.95 o 
  -2   4  13      261.17      271.85      5.59 o 
  -1   4  13      129.57      140.63      3.67 o 
   0   4  13        1.75        0.43      3.72 o 
   1   4  13        6.84        5.93      3.95 o 
   2   4  13        0.03       -0.73      4.19 o 
  -5   5  13      213.12      235.88      5.57 o 
  -4   5  13       63.06       61.57      4.69 o 
  -3   5  13       17.06       10.87      3.10 o 
  -2   5  13       82.16       81.01      4.29 o 
  -1   5  13       38.58       35.73      4.31 o 
   0   5  13       10.19        8.26      3.81 o 
   1   5  13        1.66        0.52      3.41 o 
   2   5  13        6.81       11.47      5.25 o 
  -5   6  13       23.24       27.99      4.65 o 
  -4   6  13        0.54       -2.01      3.63 o 
  -3   6  13       10.63       10.19      5.96 o 
  -2   6  13       11.69       14.31      5.01 o 
  -1   6  13       34.45       43.53      4.67 o 
   0   6  13      143.42      155.98      5.52 o 
   1   6  13      147.79      154.98      3.90 o 
   2   6  13        3.70        0.01      5.37 o 
  -5   7  13      314.24      353.11      8.67 o 
  -4   7  13       36.52       40.95      6.02 o 
  -3   7  13        1.48       -1.09      5.81 o 
  -2   7  13       33.55       33.36      7.70 o 
  -1   7  13        1.90       -0.82      3.87 o 
   0   7  13       10.65        7.13      3.46 o 
   1   7  13       13.99       16.46      3.69 o 
  -5   8  13       27.06       31.51      8.68 o 
  -4   8  13        5.04       12.05      5.09 o 
  -3   8  13       21.79       27.52      6.84 o 
  -1   8  13       22.10       13.92      4.58 o 
   0   8  13       34.55       49.42      4.61 o 
   1   8  13       72.11       78.80      5.02 o 
  -4   9  13       58.83       67.32      7.95 o 
  -3   9  13       26.42       31.65      8.50 o 
  -1   9  13      138.42      157.13      5.25 o 
   0   9  13      137.02      145.76      7.38 o 
  -2  10  13        0.50        2.63      8.07 o 
  -4   0  14      100.19       99.71      5.88 o 
  -3   0  14        0.18        0.10      4.52 o 
  -2   0  14       94.55       98.94      5.83 o 
  -1   0  14      181.37      214.59      9.25 o 
   0   0  14      166.51      180.04      8.72 o 
  -4   1  14       16.87       22.43      3.69 o 
  -3   1  14       63.36       51.10      4.22 o 
  -2   1  14       55.60       46.29      3.64 o 
  -1   1  14       29.37       26.05      5.73 o 
   0   1  14       86.51      103.57      5.95 o 
  -4   2  14        9.85        6.02      3.88 o 
  -3   2  14       25.52       29.08      3.79 o 
  -2   2  14        0.37       -1.12      3.30 o 
  -1   2  14       21.01       21.06      3.97 o 
   0   2  14        0.75        3.61      4.72 o 
  -5   3  14       46.70       53.28      7.83 o 
  -4   3  14       17.81       17.66      5.25 o 
  -3   3  14        6.59        3.69      3.34 o 
  -2   3  14       13.52       16.43      4.00 o 
  -1   3  14        6.72        6.57      3.97 o 
   0   3  14      124.11      145.01      6.06 o 
  -5   4  14        0.03       -0.13      8.27 o 
  -4   4  14       97.82      109.87      8.73 o 
  -3   4  14        0.33        2.49      3.28 o 
  -2   4  14      147.73      181.83      6.08 o 
  -1   4  14       19.26       19.13      4.33 o 
   0   4  14       13.66       16.15      4.42 o 
  -4   5  14       89.36      111.79      8.55 o 
  -3   5  14       43.04       43.51      6.31 o 
  -2   5  14       17.45       26.32      6.11 o 
  -1   5  14       14.68       19.69      5.52 o 
   0   5  14       47.38       59.85      6.32 o 
  -1   6  14        5.07        3.10      7.13 o 
   0   6  14        0.90        3.15      5.46 o 
  -1   7  14       59.81       75.85     10.14 o 
                                                 
